# Supplementary material for: Genome-wide sRNA and mRNA transcriptomic profiling insights into carbapenem-resistant Acinetobacter baumannii
Source: Front Cell Infect Microbiol. 2024 Jul 30;14:1419989. doi: 10.3389/fcimb.2024.1419989 (PMC11362675; doi:10.3389/fcimb.2024.1419989)
Supplement: Supplementary file 1 [file DataSheet1.zip]

Archive with 20 entries (19 files):
- Data S5/
- Data S5/sRNA14.png
- Data S5/sRNA15.png
- Data S5/sRNA19.png
- Data S5/sRNA21.png
- Data S5/sRNA22.png
- Data S5/sRNA23.png
- Data S5/sRNA25.png
- Data S5/sRNA27.png
- Data S5/sRNA29.png
- Data S5/sRNA3.png
- Data S5/sRNA32.png
- Data S5/sRNA33.png
- Data S5/sRNA34.png
- Data S5/sRNA35.png
- Data S5/sRNA36.png
- Data S5/sRNA38.png
- Data S5/sRNA39.png
- Data S5/sRNA4.png
- Data S5/sRNA40.png
