# Supplementary material for: Genome-wide sRNA and mRNA transcriptomic profiling insights into carbapenem-resistant Acinetobacter baumannii
Source: Front Cell Infect Microbiol. 2024 Jul 30;14:1419989. doi: 10.3389/fcimb.2024.1419989 (PMC11362675; doi:10.3389/fcimb.2024.1419989)
Supplement: Supplementary file 2 [file Table1.xlsx]

## Sheet: Sheet1
Gene Name	Sequence (5'-3')
AdeB-Forward Primer	CGGACTAGCTCTGCATCTAAG
AdeB-Reverse Primer	CGCCATTGTTTCACCTTCTG
AdeK-Forward Primer	ACAATCGGAGCAAGTGGTAG
AdeK-Reverse Primer	TCTTTGAGGCTACGAACACG
PgaC-Forward Primer	CCGAATTTTGAAGTCATTGCCG
PgaC-Reverse Primer	CACTCCCGATCTTAAAGCTACG
KatG-Forward Primer	TCACAAACGCCAACACAATG
KatG-Reverse Primer	TTGATGGGTCGAAAGGATCTG
16S rRNA-Forward Primer	ACTCGCAGAATAAGCACCG
16S rRNA-Reverse Primer	GCAATTCCCAAGTTAAGCTCG
sRNA21 Stem-loop RT primer	GTCGTATCCAGTGCAGGGTCCGAGGTATTCGCACTGGATACGACCGTTCATGAT
sRNA27 Stem-loop RT primer	GTCGTATCCAGTGCAGGGTCCGAGGTATTCGCACTGGATACGACGGCGCTAT
sRNA29 Stem-loop RT primer	GTCGTATCCAGTGCAGGGTCCGAGGTATTCGCACTGGATACGACAGACTTATGC
sRNA36 Stem-loop RT primer	GTCGTATCCAGTGCAGGGTCCGAGGTATTCGCACTGGATACGACCAGAAGTAC
sRNA21 Forward Primer	CGGTTATTGAAGGGTGGAAC
sRNA21 Reverse Primer	GTGCAGGGTCCGAGGTATT
sRNA27 Forward Primer	AGGTCTTGAATCGGCTGAGTT
sRNA27 Reverse Primer	GTGCAGGGTCCGAGGTATT
sRNA29 Forward Primer	AAGATGAGAAGCTTTGCTTCG
sRNA29 Reverse Primer	GTGCAGGGTCCGAGGTATT
sRNA36 Forward Primer	GTGGTCGTGTTTGTGAGCTT
sRNA36 Reverse Primer	GTGCAGGGTCCGAGGTATT
