# Supplementary material for: Genome-wide sRNA and mRNA transcriptomic profiling insights into carbapenem-resistant Acinetobacter baumannii
Source: Front Cell Infect Microbiol. 2024 Jul 30;14:1419989. doi: 10.3389/fcimb.2024.1419989 (PMC11362675; doi:10.3389/fcimb.2024.1419989)
Supplement: Supplementary file 4 [file Table3.xlsx]

## Sheet: NZ_CP009257.novelRNA.Annot
GeneID	Start	End	Strand	Description	Sequence
predRNA1	328218	328343	+	Uncharacterised protein [Bordetella pertussis]	CTTCACGCTTAGTACCACGAAGTAAGATACCACAGTTCTCACCTGCACGGCCTTCGTCAAGAAGTTTACGGAACATTTCTACGCCAGTTACAGTTGTTTTAACTGTATCTTTAATACCAACGATCT
predRNA2	351079	351414	+	NA	AGCCTATAAGCCGGGTTCTGTCGAGGATGGTCATTCCTCTAGGCGTACAATCACTCATACGCTCAAGCGACCTACCCGAATCCAGTACGGGCCGCACCTAGGATTCCTATTTGGTCTTGCTTCTGGTGGGGTTTGCCATGCCGTGAACTGTTACCAGACACGCGGTGCGCTCTTACCGCACCCTTTCACCCTTACCTCACGAATGAGGCGGTCTACTCTCTGCTGCACTTTCCGTCGGCTTTCACCGCCCAGGCGTTACCTGGCACCCTGCCCTATGAAGCCCGGACTTTCCTCTCCTGCTTCAGTCACGGAGACCTCCACAGCAGCGACCATCCG
predRNA3	847684	847605	-	hypothetical protein J805_2868 [Acinetobacter sp. 25977_2]	ACATAGAACAGTACGCTCACGGAGCTGAGCATGAAGTCCACGTACACTGCAAACGATCATTAAGCACTTTAATACTGAGC
predRNA4	1092526	1092410	-	hypothetical protein, partial [Acinetobacter baumannii]	GCCGCTGCATGTCGTTACCCTTGAACCCTAAAGTTCAAGGTGGAGGTGACGCATACTTGCTGGGTTTCCTACTCGGGGTAGGCATACGCTCTAAATATGCAGAACACCATCCTAAAG
predRNA5	2073247	2072561	-	Uncharacterised protein [Mycobacterium tuberculosis]	CATTTTAAAGCCCCTTAATTTTTCCTAACTCGCTGAATGATGTTTCAGCTGTTTCTCTTCAATAATTTCTTCGAACCGTTGAATCTCATCTTCAAGATGCGTTAAAAGGTTTTGCATTTTAGGTAAAGCATTTCGACATGCTGTTAAACCTACTTCAAGCTTATCCAGATAGCTTGTCATTGTAATATTGAGCGCTTGCCCGTCCATGACAATAGAAGCAGGGTAGAGTGCATCTAATTTCGCACCATTCCAATAAAGCGGCTCACGTGGGCCAGGTACATTGGAAATCACTAAATTGAATGCCTGACGCTTAGGAAGCATCCCAGACATGATGTTAAGTCCAGCTGGACCATAAACAACAGCGCTATAGTTTAAAATCTCATTCGCGGTCATGCGGCT…
predRNA6	2248860	2248959	+	hypothetical protein P256_02008, partial [Acinetobacter nectaris CIP 110549] [Acinetobacter nectaris]	CTGGCGATGACTTACTCTCACATGGGTAATCCCACACTACCATCAGCGCTAAGAGGTTTCACTTCTGAGTTCGGGAAGGGATCAGGTGGTTCACTCTTGC
predRNA7	2249129	2249483	+	cell wall-associated hydrolase	TGCTTCATATACAACTGCTTGGGTGTTGTATAGTCAAGCCTCACGAGCAATTAGTATTGGTCAGCTTCACATATCACTATGCTTCCACATCCAACCTATCAACGTCCTAGTCTCGAACGGCTCTTTAGAGGACATAAAGTCCTAGGGAAATCTTATCTTGAGGTAGGCTTCCCGCTTAGATGCTTTCAGCGGTTATCCCTTCCGAACATAGCTACCCGGCGATGCGACTGGCGTCACAACCGGTACACCAGAGGTTCGTCCACTCTGGTCCTCTCGTACTAGGAGCAGATCCTCTCAAATTTCCAGCGCCCACGGTAGATAGGGACCGAACTGTCTCACGACGTTCTAAACCCAG
predRNA8	2249615	2249939	+	cell wall-associated hydrolase	CCCCAGAGTACCTTTTATCCGTTGAGCGATGGCCCTTCCATACAGAACCACCGGATCACTAAGACCTACTTTCGTACCTGCTCGACTTGTGGGTCTCGCAGTTAAGCGCGCTTTTGCCTTTATACTCTACGCGTGATTTCCGACCACGCTGAGCGCACCTTCGTACTCCTCCGTTACTCTTTAGGAGGAGACCGCCCCAGTCAAACTACCCACCAGACACGGTCCTCGTCCCGGATCACGGGACAGAGTTAGAACCTCAACATTACCAGGGTGGTATTTCAAGGACGGCTCCACTGGAACTAGCGTTCCAGCTTCAAAGCCTCCC
predRNA9	2250296	2251503	+	Conserved protein	GGCCTGGTTTCTGCGGCTGTCGTCAGCTCAGGAAGCGAGTTCCATCACCAACAACAGCGTACCTTCTCCCGAAGTTACGGTACCATTTTGCCTAGTTCCTTCAGCAGAGTTCTCTCAAGCGCCTTGGTCTACTCGACCTGACCACCTGTGTCGGTTTCGGGTACGATTCCTGTGTAACTGAAGCTTAGAGACTTTTCCTGGAAGCATGGCATCAACCACTTCGCTGTACAAGTACAGCTTGCTATCAGATCTCAGCATAGAGTACCCCGGATTTGCCTAAGATACATGCCTACATCCTTTCACCTGGACAACCAACGCCAGGCTGATTTAGCCTTCTCCGTCCTCTCATCGCATTACACAGAAGTAATGGAATATTAACCATTTTCCCATCGACTACGC…
predRNA10	2251583	2252287	+	ribonuclease R [Acinetobacter baumannii 1451147] [Acinetobacter baumannii]	CGCCTTTCCCTCACGGTACTGGTTCACTATCGGTCAGTCAGGAGTATTTAGCCTTGGAGGATGGTCCCCCCATATTCAGACAAGGTTTCACGTGCCTCGCCCTACTCGTCATCATTATGTGTGCCCTTTCGTGTACGGGAATATCACCCTCTACGTTCGCACTTCCCAGAGCGTTCCACTAAAACACACATAACTTAATGGGCTGATCCCCGTTCGCTCGCCGCTACTGAGGGAATCTCAATTGATTTCTTTTCCTAAGGGTACTGAGATGTTTCACTTCCCCTCGTTCGCCTTGCAACACTATGTATTCATGTTGCAATACCTACCTTAAAGTAGGTGGGTTCCCCCATTCAGACATCTCCGGATCAAAGGATATTTGCCGCCTCCCCGGAGCTTTTC…
predRNA11	2252792	2253058	+	identified by metageneannotator	TGACGGGCGGTGTGTACAAGGCCCGGGAACGTATTCACCGCGGCATTCTGATCCGCGATTACTAGCGATTCCGACTTCATGGAGTCGAGTTGCAGACTCCAATCCGGACTACGATCGGCTTTTTGAGATTAGCATCACATCGCTGTGTAGCAACCCTTTGTACCGACCATTGTAGCACGTGTGTAGCCCTGGCCGTAAGGGCCATGATGACTTGACGTCGTCCCCGCCTTCCTCCAGTTTGTCACTGGCAGTATCCTTAAAGTTCCC
predRNA12	2253274	2254520	+	Conserved protein	CCGTCAATTCATTTGAGTTTTAGTCTTGCGACCGTACTCCCCAGGCGGTCTACTTATCGCGTTAGCTGCGCCACTAAAGCCTCAAAGGCCCCAACGGCTAGTAGACATCGTTTACGGCATGGACTACCAGGGTATCTAATCCTGTTTGCTCCCCATGCTTTCGTACCTCAGCGTCAGTATTAGGCCAGATGGCTGCCTTCGCCATCGGTATTCCTCCAGATCTCTACGCATTTCACCGCTACACCTGGAATTCTACCATCCTCTCCCATACTCTAGCTCACCAGTATCGAATGCAATTCCCAAGTTAAGCTCGGGGATTTCACATCCGACTTAATAAGCCGCCTACGCACGCTTTACGCCCAGTAAATCCGATTAACGCTCGCACCCTCTGTATTACCG…
predRNA13	2281080	2281173	+	hypothetical protein P256_02008, partial [Acinetobacter nectaris CIP 110549] [Acinetobacter nectaris]	CTGGCGATGACTTACTCTCACATGGGTAATCCCACACTACCATCAGCGCTAAGAGGTTTCACTTCTGAGTTCGGGAAGGGATCAGGTGGTTCAC
predRNA14	2281341	2281703	+	cell wall-associated hydrolase	TCGATTGATGCTTCATATACAACTGCTTGGGTGTTGTATAGTCAAGCCTCACGAGCAATTAGTATTGGTCAGCTTCACATATCACTATGCTTCCACATCCAACCTATCAACGTCCTAGTCTCGAACGGCTCTTTAGAGGACATAAAGTCCTAGGGAAATCTTATCTTGAGGTAGGCTTCCCGCTTAGATGCTTTCAGCGGTTATCCCTTCCGAACATAGCTACCCGGCGATGCGACTGGCGTCACAACCGGTACACCAGAGGTTCGTCCACTCTGGTCCTCTCGTACTAGGAGCAGATCCTCTCAAATTTCCAGCGCCCACGGTAGATAGGGACCGAACTGTCTCACGACGTTCTAAACCCAG
predRNA15	2281835	2282159	+	cell wall-associated hydrolase	CCCCAGAGTACCTTTTATCCGTTGAGCGATGGCCCTTCCATACAGAACCACCGGATCACTAAGACCTACTTTCGTACCTGCTCGACTTGTGGGTCTCGCAGTTAAGCGCGCTTTTGCCTTTATACTCTACGCGTGATTTCCGACCACGCTGAGCGCACCTTCGTACTCCTCCGTTACTCTTTAGGAGGAGACCGCCCCAGTCAAACTACCCACCAGACACGGTCCTCGTCCCGGATCACGGGACAGAGTTAGAACCTCAACATTACCAGGGTGGTATTTCAAGGACGGCTCCACTGGAACTAGCGTTCCAGCTTCAAAGCCTCCC
predRNA16	2282516	2283723	+	Conserved protein	GGCCTGGTTTCTGCGGCTGTCGTCAGCTCAGGAAGCGAGTTCCATCACCAACAACAGCGTACCTTCTCCCGAAGTTACGGTACCATTTTGCCTAGTTCCTTCAGCAGAGTTCTCTCAAGCGCCTTGGTCTACTCGACCTGACCACCTGTGTCGGTTTCGGGTACGATTCCTGTGTAACTGAAGCTTAGAGACTTTTCCTGGAAGCATGGCATCAACCACTTCGCTGTACAAGTACAGCTTGCTATCAGATCTCAGCATAGAGTACCCCGGATTTGCCTAAGATACATGCCTACATCCTTTCACCTGGACAACCAACGCCAGGCTGATTTAGCCTTCTCCGTCCTCTCATCGCATTACACAGAAGTAATGGAATATTAACCATTTTCCCATCGACTACGC…
predRNA17	2283806	2284507	+	ribonuclease R [Acinetobacter baumannii 1451147] [Acinetobacter baumannii]	CTTTCCCTCACGGTACTGGTTCACTATCGGTCAGTCAGGAGTATTTAGCCTTGGAGGATGGTCCCCCCATATTCAGACAAGGTTTCACGTGCCTCGCCCCACTCGTCATCATTATGTGTGCCCTTTCGTGTACGGGAATATCACCCTCTACGTTCGCACTTCCCAGAGCGTTCCACTAAAACACACATAACTTAATGGGCTGATCCCCGTTCGCTCGCCGCTACTGAGGGAATCTCAATTGATTTCTTTTCCTAAGGGTACTGAGATGTTTCACTTCCCCTCGTTCGCCTTGCAACACTATGTATTCATGTTGCAATACCTACCTTAAAGTAGGTGGGTTCCCCCATTCAGACATCTCCGGATCAAAGGATATTTGCCGCCTCCCCGGAGCTTTTCGCA…
predRNA18	2285012	2285278	+	identified by metageneannotator	TGACGGGCGGTGTGTACAAGGCCCGGGAACGTATTCACCGCGGCATTCTGATCCGCGATTACTAGCGATTCCGACTTCATGGAGTCGAGTTGCAGACTCCAATCCGGACTACGATCGGCTTTTTGAGATTAGCATCACATCGCTGTGTAGCAACCCTTTGTACCGACCATTGTAGCACGTGTGTAGCCCTGGCCGTAAGGGCCATGATGACTTGACGTCGTCCCCGCCTTCCTCCAGTTTGTCACTGGCAGTATCCTTAAAGTTCCC
predRNA19	2285494	2285826	+	Conserved protein	CCGTCAATTCATTTGAGTTTTAGTCTTGCGACCGTACTCCCCAGGCGGTCTACTTATCGCGTTAGCTGCGCCACTAAAGCCTCAAAGGCCCCAACGGCTAGTAGACATCGTTTACGGCATGGACTACCAGGGTATCTAATCCTGTTTGCTCCCCATGCTTTCGTACCTCAGCGTCAGTATTAGGCCAGATGGCTGCCTTCGCCATCGGTATTCCTCCAGATCTCTACGCATTTCACCGCTACACCTGGAATTCTACCATCCTCTCCCATACTCTAGCTCACCAGTATCGAATGCAATTCCCAAGTTAAGCTCGGGGATTTCACATCCGACTTA
predRNA20	2286049	2286740	+	integrase	GTCCAATATTCCCCACTGCTGCCTCCCGTAGGAGTCTGGGCCGTGTCTCAGTCCCAGTGTGGCGGATCATCCTCTCAGACCCGCTACAGATCGTCGCCTTGGTAGGCCTTTACCCCACCAACTAGCTAATCCGACTTAGGCTCATCTATTAGCGCAAGGTCCGAAGATCCCCTGCTTTCTCCCGTAGGACGTATGCGGTATTAGCATCCCTTTCGAGATGTTGTCCCCCACTAATAGGCAGATTCCTAAGCATTACTCACCCGTCCGCCGCTAGGTCCAGTAGCAAGCTACCTTCCCCCGCTCGACTTGCATGTGTTAAGCCTGCCGCCAGCGTTCAATCTGAGCCATGATCAAACTCTTCAGTTAAAATCATTTTGCACCTTATTTATAGACAAGGTG…
predRNA21	2791573	2791666	+	hypothetical protein P256_02008, partial [Acinetobacter nectaris CIP 110549] [Acinetobacter nectaris]	CTGGCGATGACTTACTCTCACATGGGTAATCCCACACTACCATCAGCGCTAAGAGGTTTCACTTCTGAGTTCGGGAAGGGATCAGGTGGTTCAC
predRNA22	2791834	2792196	+	cell wall-associated hydrolase	TCGATTGATGCTTCATATACAACTGCTTGGGTGTTGTATAGTCAAGCCTCACGAGCAATTAGTATTGGTCAGCTTCACATATCACTATGCTTCCACATCCAACCTATCAACGTCCTAGTCTCGAACGGCTCTTTAGAGGACATAAAGTCCTAGGGAAATCTTATCTTGAGGTAGGCTTCCCGCTTAGATGCTTTCAGCGGTTATCCCTTCCGAACATAGCTACCCGGCGATGCGACTGGCGTCACAACCGGTACACCAGAGGTTCGTCCACTCTGGTCCTCTCGTACTAGGAGCAGATCCTCTCAAATTTCCAGCGCCCACGGTAGATAGGGACCGAACTGTCTCACGACGTTCTAAACCCAG
predRNA23	2792328	2792652	+	cell wall-associated hydrolase	CCCCAGAGTACCTTTTATCCGTTGAGCGATGGCCCTTCCATACAGAACCACCGGATCACTAAGACCTACTTTCGTACCTGCTCGACTTGTGGGTCTCGCAGTTAAGCGCGCTTTTGCCTTTATACTCTACGCGTGATTTCCGACCACGCTGAGCGCACCTTCGTACTCCTCCGTTACTCTTTAGGAGGAGACCGCCCCAGTCAAACTACCCACCAGACACGGTCCTCGTCCCGGATCACGGGACAGAGTTAGAACCTCAACATTACCAGGGTGGTATTTCAAGGACGGCTCCACTGGAACTAGCGTTCCAGCTTCAAAGCCTCCC
predRNA24	2793009	2794216	+	Conserved protein	GGCCTGGTTTCTGCGGCTGTCGTCAGCTCAGGAAGCGAGTTCCATCACCAACAACAGCGTACCTTCTCCCGAAGTTACGGTACCATTTTGCCTAGTTCCTTCAGCAGAGTTCTCTCAAGCGCCTTGGTCTACTCGACCTGACCACCTGTGTCGGTTTCGGGTACGATTCCTGTGTAACTGAAGCTTAGAGACTTTTCCTGGAAGCATGGCATCAACCACTTCGCTGTACAAGTACAGCTTGCTATCAGATCTCAGCATAGAGTACCCCGGATTTGCCTAAGATACATGCCTACATCCTTTCACCTGGACAACCAACGCCAGGCTGATTTAGCCTTCTCCGTCCTCTCATCGCATTACACAGAAGTAATGGAATATTAACCATTTTCCCATCGACTACGC…
predRNA25	2794296	2794734	+	ribonuclease R [Acinetobacter baumannii 1451147] [Acinetobacter baumannii]	CGCCTTTCCCTCACGGTACTGGTTCACTATCGGTCAGTCAGGAGTATTTAGCCTTGGAGGATGGTCCCCCCATATTCAGACAAGGTTTCACGTGCCTCGCCCTACTCGTCATCATTATGTGTGCCCTTTCGTGTACGGGAATATCACCCTCTACGTTCGCACTTCCCAGAGCGTTCCACTAAAACACACATAACTTAATGGGCTGATCCCCGTTCGCTCGCCGCTACTGAGGGAATCTCAATTGATTTCTTTTCCTAAGGGTACTGAGATGTTTCACTTCCCCTCGTTCGCCTTGCAACACTATGTATTCATGTTGCAATACCTACCTTAAAGTAGGTGGGTTCCCCCATTCAGACATCTCCGGATCAAAGGATATTTGCCGCCTCCCCGGAGCTTTTC…
predRNA26	2795505	2795771	+	identified by metageneannotator	TGACGGGCGGTGTGTACAAGGCCCGGGAACGTATTCACCGCGGCATTCTGATCCGCGATTACTAGCGATTCCGACTTCATGGAGTCGAGTTGCAGACTCCAATCCGGACTACGATCGGCTTTTTGAGATTAGCATCACATCGCTGTGTAGCAACCCTTTGTACCGACCATTGTAGCACGTGTGTAGCCCTGGCCGTAAGGGCCATGATGACTTGACGTCGTCCCCGCCTTCCTCCAGTTTGTCACTGGCAGTATCCTTAAAGTTCCC
predRNA27	2795987	2797233	+	Conserved protein	CCGTCAATTCATTTGAGTTTTAGTCTTGCGACCGTACTCCCCAGGCGGTCTACTTATCGCGTTAGCTGCGCCACTAAAGCCTCAAAGGCCCCAACGGCTAGTAGACATCGTTTACGGCATGGACTACCAGGGTATCTAATCCTGTTTGCTCCCCATGCTTTCGTACCTCAGCGTCAGTATTAGGCCAGATGGCTGCCTTCGCCATCGGTATTCCTCCAGATCTCTACGCATTTCACCGCTACACCTGGAATTCTACCATCCTCTCCCATACTCTAGCTCACCAGTATCGAATGCAATTCCCAAGTTAAGCTCGGGGATTTCACATCCGACTTAATAAGCCGCCTACGCACGCTTTACGCCCAGTAAATCCGATTAACGCTCGCACCCTCTGTATTACCG…
predRNA28	2849354	2848818	-	integrase	GTCCAATATTCCCCACTGCTGCCTCCCGTAGGAGTCTGGGCCGTGTCTCAGTCCCAGTGTGGCGGATCATCCTCTCAGACCCGCTACAGATCGTCGCCTTGGTAGGCCTTTACCCCACCAACTAGCTAATCCGACTTAGGCTCATCTATTAGCGCAAGGTCCGAAGATCCCCTGCTTTCTCCCGTAGGACGTATGCGGTATTAGCATCCCTTTCGAGATGTTGTCCCCCACTAATAGGCAGATTCCTAAGCATTACTCACCCGTCCGCCGCTAGGTCCAGTAGCAAGCTACCTTCCCCCGCTCGACTTGCATGTGTTAAGCCTGCCGCCAGCGTTCAATCTGAGCCATGATCAAACTCTTCAGTTAAAATCATTTTGCACCTTATTTATAGACAAGGTG…
predRNA29	2849909	2849577	-	Conserved protein	CCGTCAATTCATTTGAGTTTTAGTCTTGCGACCGTACTCCCCAGGCGGTCTACTTATCGCGTTAGCTGCGCCACTAAAGCCTCAAAGGCCCCAACGGCTAGTAGACATCGTTTACGGCATGGACTACCAGGGTATCTAATCCTGTTTGCTCCCCATGCTTTCGTACCTCAGCGTCAGTATTAGGCCAGATGGCTGCCTTCGCCATCGGTATTCCTCCAGATCTCTACGCATTTCACCGCTACACCTGGAATTCTACCATCCTCTCCCATACTCTAGCTCACCAGTATCGAATGCAATTCCCAAGTTAAGCTCGGGGATTTCACATCCGACTTA
predRNA30	2850391	2850125	-	identified by metageneannotator	TGACGGGCGGTGTGTACAAGGCCCGGGAACGTATTCACCGCGGCATTCTGATCCGCGATTACTAGCGATTCCGACTTCATGGAGTCGAGTTGCAGACTCCAATCCGGACTACGATCGGCTTTTTGAGATTAGCATCACATCGCTGTGTAGCAACCCTTTGTACCGACCATTGTAGCACGTGTGTAGCCCTGGCCGTAAGGGCCATGATGACTTGACGTCGTCCCCGCCTTCCTCCAGTTTGTCACTGGCAGTATCCTTAAAGTTCCC
predRNA31	2851600	2851162	-	ribonuclease R [Acinetobacter baumannii 1451147] [Acinetobacter baumannii]	CGCCTTTCCCTCACGGTACTGGTTCACTATCGGTCAGTCAGGAGTATTTAGCCTTGGAGGATGGTCCCCCCATATTCAGACAAGGTTTCACGTGCCTCGCCCTACTCGTCATCATTATGTGTGCCCTTTCGTGTACGGGAATATCACCCTCTACGTTCGCACTTCCCAGAGCGTTCCACTAAAACACACATAACTTAATGGGCTGATCCCCGTTCGCTCGCCGCTACTGAGGGAATCTCAATTGATTTCTTTTCCTAAGGGTACTGAGATGTTTCACTTCCCCTCGTTCGCCTTGCAACACTATGTATTCATGTTGCAATACCTACCTTAAAGTAGGTGGGTTCCCCCATTCAGACATCTCCGGATCAAAGGATATTTGCCGCCTCCCCGGAGCTTTTC…
predRNA32	2852887	2851680	-	Conserved protein	GGCCTGGTTTCTGCGGCTGTCGTCAGCTCAGGAAGCGAGTTCCATCACCAACAACAGCGTACCTTCTCCCGAAGTTACGGTACCATTTTGCCTAGTTCCTTCAGCAGAGTTCTCTCAAGCGCCTTGGTCTACTCGACCTGACCACCTGTGTCGGTTTCGGGTACGATTCCTGTGTAACTGAAGCTTAGAGACTTTTCCTGGAAGCATGGCATCAACCACTTCGCTGTACAAGTACAGCTTGCTATCAGATCTCAGCATAGAGTACCCCGGATTTGCCTAAGATACATGCCTACATCCTTTCACCTGGACAACCAACGCCAGGCTGATTTAGCCTTCTCCGTCCTCTCATCGCATTACACAGAAGTAATGGAATATTAACCATTTTCCCATCGACTACGC…
predRNA33	2853568	2853244	-	cell wall-associated hydrolase	CCCCAGAGTACCTTTTATCCGTTGAGCGATGGCCCTTCCATACAGAACCACCGGATCACTAAGACCTACTTTCGTACCTGCTCGACTTGTGGGTCTCGCAGTTAAGCGCGCTTTTGCCTTTATACTCTACGCGTGATTTCCGACCACGCTGAGCGCACCTTCGTACTCCTCCGTTACTCTTTAGGAGGAGACCGCCCCAGTCAAACTACCCACCAGACACGGTCCTCGTCCCGGATCACGGGACAGAGTTAGAACCTCAACATTACCAGGGTGGTATTTCAAGGACGGCTCCACTGGAACTAGCGTTCCAGCTTCAAAGCCTCCC
predRNA34	2854080	2853700	-	cell wall-associated hydrolase	GCTTTGCATGTTTATGAATCGATTGATGCTTCATATACAACTGCTTGGGTGTTGTATAGTCAAGCCTCACGAGCAATTAGTATTGGTCAGCTTCACATATCACTATGCTTCCACATCCAACCTATCAACGTCCTAGTCTCGAACGGCTCTTTAGAGGACATAAAGTCCTAGGGAAATCTTATCTTGAGGTAGGCTTCCCGCTTAGATGCTTTCAGCGGTTATCCCTTCCGAACATAGCTACCCGGCGATGCGACTGGCGTCACAACCGGTACACCAGAGGTTCGTCCACTCTGGTCCTCTCGTACTAGGAGCAGATCCTCTCAAATTTCCAGCGCCCACGGTAGATAGGGACCGAACTGTCTCACGACGTTCTAAACCCAG
predRNA35	2854322	2854227	-	hypothetical protein P256_02008, partial [Acinetobacter nectaris CIP 110549] [Acinetobacter nectaris]	CTGGCGATGACTTACTCTCACATGGGTAATCCCACACTACCATCAGCGCTAAGAGGTTTCACTTCTGAGTTCGGGAAGGGATCAGGTGGTTCACTC
predRNA36	3020946	3019700	-	Conserved protein	CCGTCAATTCATTTGAGTTTTAGTCTTGCGACCGTACTCCCCAGGCGGTCTACTTATCGCGTTAGCTGCGCCACTAAAGCCTCAAAGGCCCCAACGGCTAGTAGACATCGTTTACGGCATGGACTACCAGGGTATCTAATCCTGTTTGCTCCCCATGCTTTCGTACCTCAGCGTCAGTATTAGGCCAGATGGCTGCCTTCGCCATCGGTATTCCTCCAGATCTCTACGCATTTCACCGCTACACCTGGAATTCTACCATCCTCTCCCATACTCTAGCTCACCAGTATCGAATGCAATTCCCAAGTTAAGCTCGGGGATTTCACATCCGACTTAATAAGCCGCCTACGCACGCTTTACGCCCAGTAAATCCGATTAACGCTCGCACCCTCTGTATTACCG…
predRNA37	3021428	3021162	-	identified by metageneannotator	TGACGGGCGGTGTGTACAAGGCCCGGGAACGTATTCACCGCGGCATTCTGATCCGCGATTACTAGCGATTCCGACTTCATGGAGTCGAGTTGCAGACTCCAATCCGGACTACGATCGGCTTTTTGAGATTAGCATCACATCGCTGTGTAGCAACCCTTTGTACCGACCATTGTAGCACGTGTGTAGCCCTGGCCGTAAGGGCCATGATGACTTGACGTCGTCCCCGCCTTCCTCCAGTTTGTCACTGGCAGTATCCTTAAAGTTCCC
predRNA38	3022637	3021933	-	ribonuclease R [Acinetobacter baumannii 1451147] [Acinetobacter baumannii]	CGCCTTTCCCTCACGGTACTGGTTCACTATCGGTCAGTCAGGAGTATTTAGCCTTGGAGGATGGTCCCCCCATATTCAGACAAGGTTTCACGTGCCTCGCCCTACTCGTCATCATTATGTGTGCCCTTTCGTGTACGGGAATATCACCCTCTACGTTCGCACTTCCCAGAGCGTTCCACTAAAACACACATAACTTAATGGGCTGATCCCCGTTCGCTCGCCGCTACTGAGGGAATCTCAATTGATTTCTTTTCCTAAGGGTACTGAGATGTTTCACTTCCCCTCGTTCGCCTTGCAACACTATGTATTCATGTTGCAATACCTACCTTAAAGTAGGTGGGTTCCCCCATTCAGACATCTCCGGATCAAAGGATATTTGCCGCCTCCCCGGAGCTTTTC…
predRNA39	3023924	3022717	-	Conserved protein	GGCCTGGTTTCTGCGGCTGTCGTCAGCTCAGGAAGCGAGTTCCATCACCAACAACAGCGTACCTTCTCCCGAAGTTACGGTACCATTTTGCCTAGTTCCTTCAGCAGAGTTCTCTCAAGCGCCTTGGTCTACTCGACCTGACCACCTGTGTCGGTTTCGGGTACGATTCCTGTGTAACTGAAGCTTAGAGACTTTTCCTGGAAGCATGGCATCAACCACTTCGCTGTACAAGTACAGCTTGCTATCAGATCTCAGCATAGAGTACCCCGGATTTGCCTAAGATACATGCCTACATCCTTTCACCTGGACAACCAACGCCAGGCTGATTTAGCCTTCTCCGTCCTCTCATCGCATTACACAGAAGTAATGGAATATTAACCATTTTCCCATCGACTACGC…
predRNA40	3024605	3024281	-	cell wall-associated hydrolase	CCCCAGAGTACCTTTTATCCGTTGAGCGATGGCCCTTCCATACAGAACCACCGGATCACTAAGACCTACTTTCGTACCTGCTCGACTTGTGGGTCTCGCAGTTAAGCGCGCTTTTGCCTTTATACTCTACGCGTGATTTCCGACCACGCTGAGCGCACCTTCGTACTCCTCCGTTACTCTTTAGGAGGAGACCGCCCCAGTCAAACTACCCACCAGACACGGTCCTCGTCCCGGATCACGGGACAGAGTTAGAACCTCAACATTACCAGGGTGGTATTTCAAGGACGGCTCCACTGGAACTAGCGTTCCAGCTTCAAAGCCTCCC
predRNA41	3025091	3024737	-	cell wall-associated hydrolase	TGCTTCATATACAACTGCTTGGGTGTTGTATAGTCAAGCCTCACGAGCAATTAGTATTGGTCAGCTTCACATATCACTATGCTTCCACATCCAACCTATCAACGTCCTAGTCTCGAACGGCTCTTTAGAGGACATAAAGTCCTAGGGAAATCTTATCTTGAGGTAGGCTTCCCGCTTAGATGCTTTCAGCGGTTATCCCTTCCGAACATAGCTACCCGGCGATGCGACTGGCGTCACAACCGGTACACCAGAGGTTCGTCCACTCTGGTCCTCTCGTACTAGGAGCAGATCCTCTCAAATTTCCAGCGCCCACGGTAGATAGGGACCGAACTGTCTCACGACGTTCTAAACCCAG
predRNA42	3025360	3025261	-	hypothetical protein P256_02008, partial [Acinetobacter nectaris CIP 110549] [Acinetobacter nectaris]	CTGGCGATGACTTACTCTCACATGGGTAATCCCACACTACCATCAGCGCTAAGAGGTTTCACTTCTGAGTTCGGGAAGGGATCAGGTGGTTCACTCTTGC
predRNA43	3116564	3116445	-	hypothetical protein ABR2090_3394 [Acinetobacter baumannii]	CTCGGGAATCTCACCAATATCGCACTTATCTACAGTGCCGTTCTTTACTCAATTAACTTAACACTTTAAAATGGTGCCGGCACACGGATTCGAACTGTGGACCTACTGATTACAAGTCAG
predRNA44	3117858	3117733	-	Uncharacterised protein [Bordetella pertussis]	CTTCACGCTTAGTACCACGAAGTAAGATACCACAGTTCTCACCTGCACGGCCTTCGTCAAGAAGTTTACGGAACATTTCTACGCCAGTTACAGTTGTTTTAACTGTATCTTTAATACCAACGATCT
predRNA45	3474362	3473116	-	Conserved protein	CCGTCAATTCATTTGAGTTTTAGTCTTGCGACCGTACTCCCCAGGCGGTCTACTTATCGCGTTAGCTGCGCCACTAAAGCCTCAAAGGCCCCAACGGCTAGTAGACATCGTTTACGGCATGGACTACCAGGGTATCTAATCCTGTTTGCTCCCCATGCTTTCGTACCTCAGCGTCAGTATTAGGCCAGATGGCTGCCTTCGCCATCGGTATTCCTCCAGATCTCTACGCATTTCACCGCTACACCTGGAATTCTACCATCCTCTCCCATACTCTAGCTCACCAGTATCGAATGCAATTCCCAAGTTAAGCTCGGGGATTTCACATCCGACTTAATAAGCCGCCTACGCACGCTTTACGCCCAGTAAATCCGATTAACGCTCGCACCCTCTGTATTACCG…
predRNA46	3474844	3474578	-	identified by metageneannotator	TGACGGGCGGTGTGTACAAGGCCCGGGAACGTATTCACCGCGGCATTCTGATCCGCGATTACTAGCGATTCCGACTTCATGGAGTCGAGTTGCAGACTCCAATCCGGACTACGATCGGCTTTTTGAGATTAGCATCACATCGCTGTGTAGCAACCCTTTGTACCGACCATTGTAGCACGTGTGTAGCCCTGGCCGTAAGGGCCATGATGACTTGACGTCGTCCCCGCCTTCCTCCAGTTTGTCACTGGCAGTATCCTTAAAGTTCCC
predRNA47	3476053	3475349	-	ribonuclease R [Acinetobacter baumannii 1451147] [Acinetobacter baumannii]	CGCCTTTCCCTCACGGTACTGGTTCACTATCGGTCAGTCAGGAGTATTTAGCCTTGGAGGATGGTCCCCCCATATTCAGACAAGGTTTCACGTGCCTCGCCCTACTCGTCATCATTATGTGTGCCCTTTCGTGTACGGGAATATCACCCTCTACGTTCGCACTTCCCAGAGCGTTCCACTAAAACACACATAACTTAATGGGCTGATCCCCGTTCGCTCGCCGCTACTGAGGGAATCTCAATTGATTTCTTTTCCTAAGGGTACTGAGATGTTTCACTTCCCCTCGTTCGCCTTGCAACACTATGTATTCATGTTGCAATACCTACCTTAAAGTAGGTGGGTTCCCCCATTCAGACATCTCCGGATCAAAGGATATTTGCCGCCTCCCCGGAGCTTTTC…
predRNA48	3477340	3476133	-	Conserved protein	GGCCTGGTTTCTGCGGCTGTCGTCAGCTCAGGAAGCGAGTTCCATCACCAACAACAGCGTACCTTCTCCCGAAGTTACGGTACCATTTTGCCTAGTTCCTTCAGCAGAGTTCTCTCAAGCGCCTTGGTCTACTCGACCTGACCACCTGTGTCGGTTTCGGGTACGATTCCTGTGTAACTGAAGCTTAGAGACTTTTCCTGGAAGCATGGCATCAACCACTTCGCTGTACAAGTACAGCTTGCTATCAGATCTCAGCATAGAGTACCCCGGATTTGCCTAAGATACATGCCTACATCCTTTCACCTGGACAACCAACGCCAGGCTGATTTAGCCTTCTCCGTCCTCTCATCGCATTACACAGAAGTAATGGAATATTAACCATTTTCCCATCGACTACGC…
predRNA49	3478021	3477697	-	cell wall-associated hydrolase	CCCCAGAGTACCTTTTATCCGTTGAGCGATGGCCCTTCCATACAGAACCACCGGATCACTAAGACCTACTTTCGTACCTGCTCGACTTGTGGGTCTCGCAGTTAAGCGCGCTTTTGCCTTTATACTCTACGCGTGATTTCCGACCACGCTGAGCGCACCTTCGTACTCCTCCGTTACTCTTTAGGAGGAGACCGCCCCAGTCAAACTACCCACCAGACACGGTCCTCGTCCCGGATCACGGGACAGAGTTAGAACCTCAACATTACCAGGGTGGTATTTCAAGGACGGCTCCACTGGAACTAGCGTTCCAGCTTCAAAGCCTCCC
predRNA50	3478507	3478153	-	cell wall-associated hydrolase	TGCTTCATATACAACTGCTTGGGTGTTGTATAGTCAAGCCTCACGAGCAATTAGTATTGGTCAGCTTCACATATCACTATGCTTCCACATCCAACCTATCAACGTCCTAGTCTCGAACGGCTCTTTAGAGGACATAAAGTCCTAGGGAAATCTTATCTTGAGGTAGGCTTCCCGCTTAGATGCTTTCAGCGGTTATCCCTTCCGAACATAGCTACCCGGCGATGCGACTGGCGTCACAACCGGTACACCAGAGGTTCGTCCACTCTGGTCCTCTCGTACTAGGAGCAGATCCTCTCAAATTTCCAGCGCCCACGGTAGATAGGGACCGAACTGTCTCACGACGTTCTAAACCCAG
predRNA51	3478776	3478677	-	hypothetical protein P256_02008, partial [Acinetobacter nectaris CIP 110549] [Acinetobacter nectaris]	CTGGCGATGACTTACTCTCACATGGGTAATCCCACACTACCATCAGCGCTAAGAGGTTTCACTTCTGAGTTCGGGAAGGGATCAGGTGGTTCACTCTTGC
predRNA52	3902606	3902828	+	hypothetical protein, partial [Acinetobacter baumannii]	GTATTCTGAATCTCTAAAAAACTTCCATAATTGTTGGTTTTTTTAAGGAGGTGTCTATGCTCCATAATATTAGACAATTTTTCTGCATACACATCTGGGAATATGATTTTGATATTTCACATGATGAAGTCAGAGAATGCAGAAAGTGTGGGAAAATTCATAAAATGAAGAGTTCCCATAAAATGACTTAAGTTTAAAGTGAAATACTTCAGTCATACTAAGC
