# Supplementary material for: Genome-wide sRNA and mRNA transcriptomic profiling insights into carbapenem-resistant Acinetobacter baumannii
Source: Front Cell Infect Microbiol. 2024 Jul 30;14:1419989. doi: 10.3389/fcimb.2024.1419989 (PMC11362675; doi:10.3389/fcimb.2024.1419989)
Supplement: Supplementary file 5 [file Table4.xlsx]

## Sheet: sRNA3
Index	Target	Energy	P-value	Probability	sRNA start	sRNA stop	Target start	Target stop	Annotation	Interaction
1	xdhB (F3P16_RS05695)	-7.49	4.68694e-07	0.354335	3	25	-120	-96	xanthine dehydrogenase molybdopterin binding subunit	((((((((.(((..(((..((((((&)))))))))..))).))))))))
2	F3P16_RS14230	-7.58	6.07884e-07	0.347948	21	25	-193	-189	FecR domain-containing protein	(((((&)))))
3	F3P16_RS13575	-8.36	6.59718e-07	0.345949	16	25	-119	-110	hypothetical protein	((..((((((&))))))..))
4	F3P16_RS04215	-8.26	6.7522e-07	0.345383	20	28	-68	-60	alpha/beta hydrolase	(((((((((&)))))))))
5	F3P16_RS09035	-7.84	1.16214e-06	0.332273	5	11	-148	-142	iron ABC transporter permease	(((((((&)))))))
6	F3P16_RS03180	-6.77	1.65656e-06	0.323843	9	16	-187	-180	Hpt domain-containing protein	((((((((&))))))))
7	bauC (F3P16_RS05580)	-6.74	1.84982e-06	0.32124	14	25	-199	-187	ferric acinetobactin ABC transporter permease subunit BauC	(((((((.(((((&))))))))))))
8	F3P16_RS13390	-6.79	1.84982e-06	0.32124	5	16	-57	-43	phage tail protein	((((((...((((((&))))))))))))
9	F3P16_RS13430	-8.07	2.38257e-06	0.315305	1	8	33	40	hypothetical protein	((((((((&))))))))
10	rpsC (F3P16_RS02065)	-7.12	5.20048e-06	0.297319	21	29	14	23	30S ribosomal protein S3	(((.((((((&)))))))))
11	F3P16_RS11005	-7.56	1.19411e-05	0.278677	3	9	-93	-87	triphosphoribosyl-dephospho-CoA synthase	(((((((&)))))))
12	gltB (F3P16_RS01500)	-11.53	1.34366e-05	0.276072	4	16	-10	3	glutamate synthase large subunit	(((((((((((((&)))))))))))))
13	F3P16_RS15950	-6.35	2.29142e-05	0.264415	20	29	-188	-179	hypothetical protein	(((((.((((&)))).)))))
14	F3P16_RS13335	-6.21	2.4013e-05	0.263402	21	29	-163	-155	hypothetical protein	(((((.(((&))).)))))
15	rpoB (F3P16_RS17260)	-6.43	2.68603e-05	0.260985	22	27	-6	-1	DNA-directed RNA polymerase subunit beta	((((((&))))))
16	F3P16_RS05155	-7.99	2.71837e-05	0.260727	12	20	36	44	hypothetical protein	(((((((((&)))))))))
17	F3P16_RS05950	-5.04	2.72681e-05	0.26066	21	28	-159	-151	hypothetical protein	(((.(((((&))))))))
18	F3P16_RS06160	-7.31	4.08931e-05	0.251995	22	27	48	53	hypothetical protein	((((((&))))))
19	F3P16_RS12035	-6.82	4.82901e-05	0.248473	22	27	-117	-112	RHS domain-containing protein	((((((&))))))
20	F3P16_RS13315	-7.58	4.90288e-05	0.248152	16	30	-128	-115	DUF1833 family protein	(((((.((((((((&)))))))).).))))
21	F3P16_RS18930	-6.41	5.0009e-05	0.247734	21	25	76	80	hypothetical protein	(((((&)))))
22	rpoC (F3P16_RS17255)	-6.79	5.67408e-05	0.245074	4	9	-16	-11	DNA-directed RNA polymerase subunit beta'	((((((&))))))
23	F3P16_RS05995	-6.35	7.60632e-05	0.238942	21	29	-118	-110	hypothetical protein	(((((.(((&))).)))))
24	F3P16_RS02690	-7.06	7.88945e-05	0.238182	19	27	19	27	phage portal protein	(((((((((&)))))))))
25	F3P16_RS06080	-6.12	0.000132811	0.227436	19	26	-171	-164	hypothetical protein	((((((((&))))))))
26	F3P16_RS14730	-6.46	0.000147894	0.225238	12	27	26	40	GDYXXLXY domain-containing protein	((.((((.(((((((&)))))))..)))).))
27	F3P16_RS11000	-3.74	0.000173299	0.222013	18	33	-163	-147	malonate decarboxylase subunit delta	((((...(((.((((((&)))))).)))..))))
28	F3P16_RS11585	-6.01	0.000176135	0.221683	43	54	-82	-71	DUF6521 family protein	((((((((..((&))..))))))))
29	F3P16_RS07270	-8.96	0.000181419	0.221084	16	26	-66	-56	translocation/assembly module TamB domain-containing protein	(((((((((((&)))))))))))
30	F3P16_RS13400	-6.14	0.000200356	0.219074	1	33	-145	-112	hypothetical protein	(((((((((..((((.(.((((((((((((.(((&))).)))))).)))))).).)))))))))))))
31	F3P16_RS00595	-5.48	0.000225847	0.216658	3	10	-105	-98	hypothetical protein	(((((.((&)).)))))
32	F3P16_RS13045	-4.61	0.000236464	0.215733	21	26	-114	-109	RHS domain-containing protein	((((((&))))))
33	F3P16_RS13425	-4.58	0.000291343	0.211549	4	10	58	64	glutamate 5-kinase	(((.(((&))).)))
34	F3P16_RS05980	-7.05	0.000298151	0.211087	3	17	-85	-70	hypothetical protein	(((((.(((((((.((&)).))))))))))))
35	F3P16_RS11695	-5.61	0.000326407	0.209281	41	50	-79	-70	(2Fe-2S)-binding protein	(((.((((((&)))))).)))
36	F3P16_RS11960	-4.35	0.0005412	0.19928	44	49	-40	-35	SMI1/KNR4 family protein	((((((&))))))
37	F3P16_RS08125	-8.81	0.00173053	0.1768	21	28	-23	-16	GGDEF domain-containing protein	((((((((&))))))))
38	dld (F3P16_RS18255)	-8.27	0.0028355	0.167439	24	29	12	17	D-lactate dehydrogenase	((((((&))))))
39	F3P16_RS09095	-7.31	0.00347464	0.163614	18	26	-156	-148	GH3 auxin-responsive promoter family protein	(((((((((&)))))))))
40	F3P16_RS13330	-5.01	0.00384902	0.161694	24	29	-156	-151	tape measure protein	((((((&))))))
41	F3P16_RS05530	-5.95	0.00450875	0.158733	4	11	-78	-71	hypothetical protein	((((((((&))))))))
42	F3P16_RS01535	-12.82	0.00860954	0.146701	9	28	-16	4	O-antigen ligase family protein	(((.((((.(((((((((((&))))))))))).)))).)))
43	F3P16_RS11550	-9.59	0.0118033	0.140866	21	33	46	58	LysR family transcriptional regulator	(((((((((((((&)))))))))))))
44	trxB (F3P16_RS14490)	-6.48	0.0123242	0.140068	14	22	7	15	thioredoxin-disulfide reductase	(((((((((&)))))))))
45	repM (F3P16_RS18760)	-6.77	0.0127694	0.139413	5	25	-72	-51	replication initiation protein RepM	((((...(((((.(((.(((((&))))).))))))))...))))
46	F3P16_RS12810	-8.36	0.0151722	0.136231	22	28	79	85	arylsulfatase	(((((((&)))))))
47	F3P16_RS04400	-8.02	0.0168999	0.134242	21	26	-73	-68	tyrosine-type recombinase/integrase	((((((&))))))
48	F3P16_RS12570	-6.53	0.0183258	0.132749	43	48	-166	-161	hypothetical protein	((((((&))))))
49	F3P16_RS13925	-6.43	0.0193432	0.131752	44	52	-118	-110	inorganic phosphate transporter	(((((((((&)))))))))
50	F3P16_RS12560	-8.32	0.0212297	0.130036	21	27	11	17	putative Ig domain-containing protein	(((((((&)))))))
51	F3P16_RS00480	-9.64	0.0236964	0.128008	16	29	72	85	hypothetical protein	((((((..((((((&)))).)).))))))
52	gltP (F3P16_RS16540)	-8.19	0.0255412	0.126624	19	29	-46	-36	glutamate/aspartate:proton symporter GltP	((((((..(((&)))..))))))
53	F3P16_RS18995	-6.69	0.0256846	0.126521	5	40	-184	-158	Ig-like domain-containing protein	(((((((((((((...(.((.((((((&))))))...)).)...))))).......))))))))
54	F3P16_RS05940	-7.31	0.0267056	0.125801	20	26	-72	-66	ABC transporter ATP-binding protein	(((((((&)))))))
55	F3P16_RS13535	-6.1	0.0271663	0.125485	41	50	-94	-85	helix-turn-helix domain-containing protein	((((((((((&))))))))))
56	F3P16_RS15980	-9.47	0.0276333	0.12517	14	30	37	53	inovirus-type Gp2 protein	(((((((.((.((((((&)))))).)).)))))))
57	blp1 (F3P16_RS03995)	-6.12	0.0289071	0.124338	21	29	-90	-82	biofilm-associated Ig-like repeat protein Blp1	(((((((((&)))))))))
58	F3P16_RS16535	-8.19	0.0296932	0.123842	19	36	9	30	glycosyltransferase family 4 protein	(((((...((((((...(((((&)))))))))))..)))))
59	ftsB (F3P16_RS08425)	-7.4	0.0300427	0.123626	21	28	-171	-164	cell division protein FtsB	((((((((&))))))))
60	mutS (F3P16_RS12175)	-11.89	0.0304652	0.123367	21	28	29	36	DNA mismatch repair protein MutS	((((((((&))))))))
61	F3P16_RS12425	-8.42	0.0331594	0.1218	21	29	-58	-50	sigma-54-dependent Fis family transcriptional regulator	(((((((((&)))))))))
62	pgaA (F3P16_RS07100)	-9.19	0.0349219	0.120841	23	29	-113	-107	poly-beta-1,6 N-acetyl-D-glucosamine exporter porin PgaA	(((((((&)))))))
63	F3P16_RS12720	-8.79	0.0362919	0.120128	21	29	15	23	NCS2 family permease	(((((((((&)))))))))
64	leuA (F3P16_RS16325)	-9.92	0.037476	0.119533	3	28	-172	-140	2-isopropylmalate synthase	((((.(((((.........(((..(((((((((&)))))))))..)))..))))).))))
65	F3P16_RS01910	-9.97	0.037476	0.119533	23	33	-165	-155	DEAD/DEAH box helicase	(((((((((((&)))))))))))
66	F3P16_RS00140	-11.33	0.0377356	0.119405	1	18	3	20	hypothetical protein	(((((((((((((.((((&))))))))).))))))))
67	F3P16_RS18250	-11.54	0.0389875	0.118799	1	16	-35	-19	aspartate/tyrosine/aromatic aminotransferase	((((((((((((.((((&))))))))))))))))
68	F3P16_RS12040	-9.31	0.0393509	0.118627	21	28	79	86	type VI secretion system Vgr family protein	((((((((&))))))))
69	F3P16_RS05860	-8.15	0.0409495	0.117888	24	29	-181	-176	MFS transporter	((((((&))))))
70	putP (F3P16_RS10430)	-8.61	0.0409495	0.117888	42	52	-135	-125	sodium/proline symporter PutP	(((((((((((&)))))))))))
71	proP (F3P16_RS06780)	-8.42	0.0409495	0.117888	21	27	-185	-179	glycine betaine/L-proline transporter ProP	(((((((&)))))))
72	F3P16_RS01750	-8.51	0.0409495	0.117888	43	53	27	37	amino acid permease	(((((((((((&)))))))))))
73	F3P16_RS04185	-7.82	0.0414253	0.117673	21	29	42	51	UvrD-helicase domain-containing protein	((((.(((((&)))))))))
74	F3P16_RS14920	-5.95	0.0417767	0.117516	4	8	-30	-26	hypothetical protein	(((((&)))))
75	F3P16_RS09785	-9.69	0.0422166	0.117322	14	27	-134	-123	porin	((((((((((((&)))))))..)))))
76	lpxL (F3P16_RS16530)	-7.36	0.0433426	0.116832	14	30	-15	2	LpxL/LpxP family Kdo(2)-lipid IV(A) lauroyl/palmitoleoyl acyltransferase	((((((((..(((((((&)))))))..))))))))
77	F3P16_RS16760	-10.72	0.0436773	0.116689	21	27	89	95	HopJ type III effector protein	(((((((&)))))))
78	F3P16_RS16375	-8.82	0.0446914	0.116262	14	27	-79	-63	PhoX family phosphatase	(.((((...((((((((&)))))))))))).)
79	F3P16_RS07245	-5.96	0.0447205	0.11625	39	49	87	100	glutamine synthetase family protein	(((...((((((((&)))))))))))
80	F3P16_RS07535	-6.08	0.0452806	0.116019	4	10	-194	-188	TonB-dependent receptor	(((((((&)))))))
81	F3P16_RS16815	-6.44	0.0471526	0.115264	43	55	-72	-59	electron transfer flavoprotein-ubiquinone oxidoreductase	(((((.(((.((((&))))))).)))))
82	F3P16_RS06655	-5.98	0.0489246	0.114577	18	26	-199	-191	CoA-acylating methylmalonate-semialdehyde dehydrogenase	(((((((((&)))))))))
83	F3P16_RS10645	-7.93	0.0494954	0.11436	1	14	-46	-33	DcaP family trimeric outer membrane transporter	((((((((((.(((&))).))))))))))
84	pqqD (F3P16_RS09310)	-7.4	0.0499809	0.114178	3	16	-76	-64	pyrroloquinoline quinone biosynthesis peptide chaperone PqqD	(((((((((((((&)))))))).)))))

## Sheet: sRNA4
Index	Target	Energy	P-value	Probability	sRNA start	sRNA stop	Target start	Target stop	Annotation	Interaction
1	F3P16_RS03180	-9.13	0.0255857	0.850004	127	135	54	62	Hpt domain-containing protein	(((((((((&)))))))))
2	F3P16_RS08125	-6.45	0.0270155	0.845117	25	37	45	58	GGDEF domain-containing protein	((((((((..((((&)))).))))))))
3	F3P16_RS18050	-8.33	0.029986	0.835616	35	46	-99	-88	fatty acyl-AMP ligase	((((((((((((&))))))))))))
4	F3P16_RS07535	-6.79	0.034037	0.823845	20	30	-196	-186	TonB-dependent receptor	((..(((((((&)))))))..))
5	F3P16_RS05140	-7.32	0.0490093	0.788421	25	39	-158	-144	NADP-dependent isocitrate dehydrogenase	((((.((((((.(((&))).)))))).))))
6	gltB (F3P16_RS01500)	-10.01	0.0495697	0.787276	111	128	-56	-41	glutamate synthase large subunit	((((((((((..((((&))))....))))))))))

## Sheet: sRNA14
Index	Target	Energy	P-value	Probability	sRNA start	sRNA stop	Target start	Target stop	Annotation	Interaction
1	F3P16_RS03180	-10.07	5.47436e-08	0.35816	23	51	-33	3	Hpt domain-containing protein	((.(((((.....((((((((((((.....((((((&))))))....)))))))))))))))))))
2	bauC (F3P16_RS05580)	-8.37	9.3042e-08	0.347585	11	15	-147	-143	ferric acinetobactin ABC transporter permease subunit BauC	(((((&)))))
3	F3P16_RS04215	-8	1.22414e-07	0.34217	39	52	-101	-85	alpha/beta hydrolase	(((.(((((...(((((&))))).))))))))
4	F3P16_RS13390	-8.17	1.27656e-07	0.341346	22	30	-95	-87	phage tail protein	(((((((((&)))))))))
5	F3P16_RS18355	-8.34	1.90144e-07	0.333559	81	91	-150	-140	LegC family aminotransferase	(((((((((((&)))))))))))
6	F3P16_RS06110	-6.48	3.2792e-07	0.323036	10	23	-9	6	carbohydrate-binding protein	(((((..((((((((&))).))))))))))
7	F3P16_RS13045	-7.57	5.23267e-07	0.314128	11	23	79	91	RHS domain-containing protein	(((...(((((((&)))))))...)))
8	F3P16_RS12035	-8.74	5.28317e-07	0.313946	32	47	32	48	RHS domain-containing protein	(((((((((((..((((&)))).)))))))))))
9	rpoB (F3P16_RS17260)	-8.18	8.29677e-07	0.305443	50	54	54	58	DNA-directed RNA polymerase subunit beta	(((((&)))))
10	F3P16_RS13430	-7.92	9.60972e-07	0.302696	6	14	-99	-91	hypothetical protein	(((((.(((&))).)))))
11	F3P16_RS11000	-8.28	1.06665e-06	0.300752	93	102	-45	-36	malonate decarboxylase subunit delta	((((((((((&))))))))))
12	F3P16_RS15950	-7.19	3.05602e-06	0.281411	11	25	44	58	hypothetical protein	((((.(((((..(((&)))...)))))))))
13	F3P16_RS11005	-8.37	3.52916e-06	0.278805	39	50	-171	-161	triphosphoribosyl-dephospho-CoA synthase	(((((((((((&))))))))).))
14	gltB (F3P16_RS01500)	-12.26	4.10643e-06	0.276072	1	20	-28	-8	glutamate synthase large subunit	((((.((..((((((((((((&)))))))))))).)).))))
15	rpoC (F3P16_RS17255)	-7.69	6.62404e-06	0.26751	20	45	31	55	DNA-directed RNA polymerase subunit beta'	((((((((...((..(((.((((((&)))))).)))...))...))))))))
16	F3P16_RS18930	-7.01	1.0295e-05	0.259701	82	99	-131	-110	hypothetical protein	((((((((((....(((.((((&)))).)))))))))))))
17	rpsC (F3P16_RS02065)	-6.05	1.16332e-05	0.257551	21	31	35	45	30S ribosomal protein S3	(((((..((((&))))..)))))
18	F3P16_RS06160	-8.05	1.40319e-05	0.254264	37	61	-111	-86	hypothetical protein	((((((.((((((((((.((((((((&)))))))).))))))))))))))))
19	F3P16_RS13400	-7.8	2.04821e-05	0.247676	6	18	44	57	hypothetical protein	(((.(((((.((((&))))))))).)))
20	F3P16_RS09180	-24.01	2.62434e-05	0.24339	39	54	-189	-174	SDR family NAD(P)-dependent oxidoreductase	((((((((((((((((&))))))))))))))))
21	rpsE (F3P16_RS02120)	-6.1	5.29878e-05	0.231364	19	23	-100	-96	30S ribosomal protein S5	(((((&)))))
22	F3P16_RS01105	-6.45	0.00012173	0.217357	5	12	-47	-40	hypothetical protein	((((((((&))))))))
23	F3P16_RS13330	-9.23	0.000708953	0.188392	11	25	56	70	tape measure protein	((((((.((((.(((&))).)))).))))))
24	F3P16_RS00695	-21.21	0.000876806	0.184953	19	49	-57	-27	arsenate reductase	((((((.(((....(((((((((((((((((&)))))))))))))))))....))).))))))
25	F3P16_RS08125	-9.53	0.00145448	0.1768	34	51	-119	-99	GGDEF domain-containing protein	((((((...((((((((((((&))))))))))))))))))
26	argH (F3P16_RS17395)	-11.12	0.00167426	0.174541	50	57	31	38	argininosuccinate lyase	((((((((&))))))))
27	F3P16_RS18895	-10.25	0.00274147	0.166647	40	55	-192	-180	hypothetical protein	(((((((((((((&)))))...))))))))
28	blp1 (F3P16_RS03995)	-6.92	0.00291942	0.165642	7	14	-8	-1	biofilm-associated Ig-like repeat protein Blp1	((((((((&))))))))
29	F3P16_RS18050	-9.29	0.00387538	0.16112	12	36	-10	14	fatty acyl-AMP ligase	(((((..(((((((((.(((((((&)))))))))).))))))...)))))
30	ata (F3P16_RS13620)	-8.68	0.0040918	0.160254	36	60	49	73	trimeric autotransporter adhesin Ata	((((((.(((((..((..(((((((&)))))))..))..))))).))))))
31	F3P16_RS07745	-9.65	0.00442456	0.159007	48	54	3	9	PepSY-associated TM helix domain-containing protein	(((((((&)))))))
32	F3P16_RS05720	-17.64	0.00488081	0.157442	20	50	82	100	TonB-dependent receptor	((.((((((((((((((((&))))))))).............)))))))))
33	F3P16_RS07510	-13.04	0.00814618	0.149272	13	42	-123	-89	Lrp/AsnC family transcriptional regulator	(((((((.(((....(((((((.((((...(((((&))))).)))))))))))..))).)))))))
34	F3P16_RS07270	-14.38	0.0089696	0.147735	4	21	4	20	translocation/assembly module TamB domain-containing protein	((..((((((((.((((&)))).)))))).))..))
35	F3P16_RS12050	-8.14	0.00923884	0.147263	80	93	-70	-57	serine hydrolase	(((((.((((((((&)))))))).)))))
36	F3P16_RS01535	-16.2	0.00943339	0.14693	20	50	21	49	O-antigen ligase family protein	(((((..((((....((((((((.(((((&))))).)))))))).....))))...)))))
37	F3P16_RS13535	-7.53	0.00944951	0.146903	81	95	-8	6	helix-turn-helix domain-containing protein	((((((.(((((((&))))))).))).)))
38	F3P16_RS06130	-7.27	0.0113546	0.143967	7	14	43	50	lytic transglycosylase domain-containing protein	((((((((&))))))))
39	F3P16_RS07520	-7.46	0.0120038	0.143077	76	91	-8	9	hypothetical protein	(((((((((.(((((((&))))))))))))))))
40	F3P16_RS01080	-6.5	0.0127381	0.142127	40	47	-7	1	response regulator transcription factor	((((((((&))))))))
41	katG (F3P16_RS16650)	-6.92	0.0168218	0.137665	46	54	-113	-105	catalase/peroxidase HPI	(((((((((&)))))))))
42	F3P16_RS18995	-6.93	0.0173281	0.137188	53	60	85	92	Ig-like domain-containing protein	((((((((&))))))))
43	F3P16_RS08500	-9.59	0.0184109	0.136212	18	26	-140	-132	DUF6438 domain-containing protein	(((((((((&)))))))))
44	F3P16_RS11250	-12.66	0.0184691	0.136161	6	17	-199	-188	DcaP family trimeric outer membrane transporter	((((((((((((&))))))))))))
45	F3P16_RS05940	-9.78	0.0186149	0.136034	47	52	-26	-21	ABC transporter ATP-binding protein	((((((&))))))
46	repM (F3P16_RS18760)	-9.22	0.0191488	0.135579	81	94	21	35	replication initiation protein RepM	((((((((((((.((&))))))))))))))
47	F3P16_RS14260	-7.62	0.0203979	0.13456	39	51	-82	-70	hypothetical protein	(((((((((((((&)))))))))))))
48	basB (F3P16_RS05570)	-11.63	0.0208713	0.13419	47	54	-43	-36	acinetobactin non-ribosomal peptide synthetase subunit BasB	((((((((&))))))))
49	F3P16_RS08135	-12.16	0.0209578	0.134123	20	48	-3	19	MarR family transcriptional regulator	((((.(((((((((((((((((&))))))).......)))))))))).))))
50	F3P16_RS00115	-8.85	0.0227611	0.132789	12	23	87	98	sodium-dependent transporter	((((((...(((&)))...))))))
51	F3P16_RS11550	-7.36	0.026501	0.130324	6	23	-185	-166	LysR family transcriptional regulator	(((....(((((((((((((&))))))).)))))).)))
52	F3P16_RS12560	-8.43	0.0269749	0.130036	1	21	-102	-82	putative Ig domain-containing protein	((((.((((((((.(((.(((&)))))).)))))))).).)))
53	F3P16_RS07925	-15.04	0.0272275	0.129884	24	51	-66	-38	D-amino acid dehydrogenase	((((((((.(((((.((.((.((((((((&)))))))).)))).))))).))))))))
54	F3P16_RS12705	-10.23	0.0285063	0.129138	19	54	-65	-29	hypothetical protein	((((((((.(((((.(((((.((((....((.(((((&))))).)))))))))))....)))))..))))))))
55	F3P16_RS00480	-10.05	0.0305549	0.128008	14	23	52	61	hypothetical protein	(((((((.((&)).)))))))
56	ftsI (F3P16_RS01425)	-22.03	0.0311242	0.127707	5	43	-25	13	penicillin-binding protein PBP3	(((((((.((((.((((..(((..((..(((((.((((&)))).)))))..))...)))..)))).)))).)))))))
57	F3P16_RS13925	-13.5	0.0317332	0.127391	20	46	-141	-114	inorganic phosphate transporter	(((((((((((.(((.(((.....((((&))))....))).))).)))))))))))
58	F3P16_RS05530	-6.88	0.031871	0.12732	34	45	-11	1	hypothetical protein	((((((((((((&))))))))))))
59	mutS (F3P16_RS12175)	-8.74	0.0320484	0.127229	35	50	60	75	DNA mismatch repair protein MutS	((((((((.(((((((&))))))).))))))))
60	F3P16_RS16060	-7.16	0.0322648	0.127119	35	60	-59	-22	TetR/AcrR family transcriptional regulator	(((((((((.........((((((((...(((((((((&))))))))))))))))))))))))))
61	gltP (F3P16_RS16540)	-8.2	0.0332576	0.126624	46	53	-42	-35	glutamate/aspartate:proton symporter GltP	((((((((&))))))))
62	F3P16_RS18635	-8.11	0.0332576	0.126624	34	48	-152	-138	lytic murein transglycosylase	(((((((((((((((&)))))))))))))))
63	F3P16_RS06570	-8.11	0.0343604	0.126091	81	94	76	88	hemagglutinin repeat-containing protein	(((((((.(((((&)))))..)))))))
64	F3P16_RS12140	-10.57	0.0343786	0.126082	27	48	-131	-108	TetR/AcrR family transcriptional regulator	((((.(((((((...(((.(((((&))))).))).))))))).))))
65	bauD (F3P16_RS05575)	-7.71	0.0344839	0.126032	23	30	-196	-189	ferric acinetobactin ABC transporter permease subunit BauD	((((((((&))))))))
66	rbtA (F3P16_RS04685)	-12.03	0.0361051	0.125279	22	46	-22	4	rhombotarget A	(((((((((.((((...(((.(((((&))))).)))..)))).)))))))))
67	ribBA (F3P16_RS00460)	-8.91	0.0361694	0.12525	33	43	-21	-11	bifunctional 3,4-dihydroxy-2-butanone-4-phosphate synthase/GTP cyclohydrolase II	(((((((((((&)))))))))))
68	F3P16_RS11965	-6.55	0.0373307	0.124732	20	23	-191	-188	DUF637 domain-containing protein	((((&))))
69	F3P16_RS03650	-9.09	0.0386951	0.124142	6	16	-78	-68	APC family permease	(((((((((((&)))))))))))
70	F3P16_RS12975	-13.08	0.039253	0.123907	40	52	-91	-77	gamma-aminobutyraldehyde dehydrogenase	(((((((..((((((&)))))))))))))
71	F3P16_RS04185	-11.56	0.0405609	0.123367	18	27	-170	-161	UvrD-helicase domain-containing protein	((((((((((&))))))))))
72	F3P16_RS07690	-9.32	0.0411517	0.123129	34	54	-35	-9	phospholipase C, phosphocholine-specific	(((((.....((((((.((((((((((&)))))))))))))))))))))
73	F3P16_RS09895	-10.16	0.0411517	0.123129	7	23	1	21	HAD family hydrolase	(((((((.......(((((((&)))))))...)))))))
74	F3P16_RS16070	-9.55	0.0411517	0.123129	32	47	-40	-25	GGDEF domain-containing phosphodiesterase	(((((..(((((((((&)))))))))..)))))
75	F3P16_RS09645	-15.72	0.0443341	0.1219	4	37	-13	20	thiamine pyrophosphate-dependent dehydrogenase E1 component subunit alpha	(((((...(((.(((((..((((.(((((((((&)))))))))...))))..))))).)))..)))))
76	ggt (F3P16_RS14310)	-9.96	0.0446038	0.1218	35	50	-66	-52	gamma-glutamyltransferase	(((((((((((((((&)))))))))))).)))
77	F3P16_RS01865	-10.42	0.0460451	0.121274	50	55	-172	-167	PspC domain-containing protein	((((((&))))))
78	proP (F3P16_RS06780)	-12.51	0.0460522	0.121271	20	32	-11	6	glycine betaine/L-proline transporter ProP	((((((((....(((((&)))))))))))))
79	ilvD (F3P16_RS00135)	-13.51	0.0462223	0.12121	20	48	16	53	dihydroxy-acid dehydratase	(((((((((..........((((((....(((((((((&)))).)))))....)))))))))))))))
80	F3P16_RS15140	-8.1	0.0462434	0.121203	38	49	-85	-73	hypothetical protein	((((((((.((((&))))))))))))
81	F3P16_RS00045	-8.42	0.0466358	0.121063	19	46	-4	27	DUF6091 family protein	(((((((((((((...((....(((((((((&))).))))))...)))))))))))))))
82	F3P16_RS10795	-10.85	0.046765	0.121017	1	21	-63	-47	type II asparaginase	((((((((((((((.((&)).)))))))))....)))))
83	gyrA (F3P16_RS04570)	-9.64	0.0472639	0.120841	81	95	-196	-181	DNA gyrase subunit A	((((((((.((((.((&)).))))))))))))
84	F3P16_RS05140	-10.03	0.0472639	0.120841	24	50	-33	-3	NADP-dependent isocitrate dehydrogenase	((((((((.......(((.((((((((((((&)))))))..))))).))).))))))))
85	F3P16_RS09785	-12.84	0.0479107	0.120616	20	55	-66	-31	porin	((((..((.(((((((((((..((.(((((((.(((&))).)).))))).)).))))))))))).))..))))
86	F3P16_RS11720	-9.35	0.04822	0.120509	14	23	31	39	dihydrodipicolinate synthase family protein	(((((((((&)))).)))))
87	F3P16_RS07545	-15.14	0.0485555	0.120394	20	49	34	64	hypothetical protein	((((((((((..(((.((..(((.(((((((&))))))).))).)).)))..))))))))))
88	F3P16_RS12225	-11.63	0.0486511	0.120361	9	21	-117	-105	TolC family protein	((..(((((((((&)))))))))..))
89	F3P16_RS00155	-8.42	0.0493392	0.120128	37	53	76	92	NCS2 family nucleobase:cation symporter	(((((((.....(((((&))))).....)))))))
90	F3P16_RS16535	-11.94	0.0495154	0.120069	32	47	-8	8	glycosyltransferase family 4 protein	(((((((((.((((((&)))))).)))))))))
91	F3P16_RS12150	-11.75	0.0495362	0.120062	12	25	-181	-167	hypothetical protein	((((((((((.((((&))))))))))))))
92	F3P16_RS06790	-8.41	0.0496307	0.12003	27	42	-2	15	TetR/AcrR family transcriptional regulator	(((.((((((.((((((&)))))).)))))))))

## Sheet: sRNA15
Index	Target	Energy	P-value	Probability	sRNA start	sRNA stop	Target start	Target stop	Annotation	Interaction
1	F3P16_RS03180	-8.52	4.1103e-08	0.539181	17	22	-12	-7	Hpt domain-containing protein	((((((&))))))
2	F3P16_RS07510	-9.04	1.9794e-06	0.430417	34	42	7	15	Lrp/AsnC family transcriptional regulator	(((((((((&)))))))))
3	gltB (F3P16_RS01500)	-6.76	2.36991e-06	0.42556	37	41	-4	1	glutamate synthase large subunit	(((((&)))))
4	rpoB (F3P16_RS17260)	-7.24	4.43567e-06	0.408777	64	71	89	96	DNA-directed RNA polymerase subunit beta	((((((((&))))))))
5	F3P16_RS15985	-6.96	2.64887e-05	0.361929	16	22	93	99	hypothetical protein	(((((((&)))))))
6	abeS (F3P16_RS06255)	-13.19	3.64068e-05	0.353734	36	70	-40	-7	multidrug efflux SMR transporter AbeS	(((.((..((.((((((((((......(((((((&))))))).......)))))))))).))..)).)))
7	F3P16_RS01155	-18.54	0.000100033	0.32794	28	64	-122	-89	DNA/RNA non-specific endonuclease	((((((((((((((((((((.(((((((((((((&))))))))))))).)))))))))))))))...)))))
8	F3P16_RS06110	-6.71	0.000121418	0.323036	35	41	65	71	carbohydrate-binding protein	(((((((&)))))))
9	F3P16_RS14250	-11.66	0.000127229	0.321854	31	65	9	47	MFS transporter	((((.(((((.((((((.((((((....((.((((((((&))))))))))...)))))).)))))))))))))))
10	F3P16_RS12035	-9.41	0.000174088	0.313946	34	62	-105	-72	RHS domain-containing protein	((((((((((.....(((.((((.((((.(((((&))))).)))).)))).)))))))))))))
11	F3P16_RS13430	-7.7	0.000242902	0.305575	40	45	93	98	hypothetical protein	((((((&))))))
12	F3P16_RS07270	-6.47	0.000260575	0.303814	38	45	47	55	translocation/assembly module TamB domain-containing protein	((((((.((&))))))))
13	rpoC (F3P16_RS17255)	-6.38	0.000304379	0.299921	18	22	-28	-24	DNA-directed RNA polymerase subunit beta'	(((((&)))))
14	F3P16_RS08905	-7.83	0.000351251	0.296339	35	60	-177	-154	MFS transporter	(((((((((...(((((..(((((&)))))..))))).....)))))))))
15	F3P16_RS13045	-6.55	0.000465161	0.289326	36	68	-13	21	RHS domain-containing protein	((((((...(((((.((((((..((((..(((((&))))).))))..)))))))))))....))))))
16	F3P16_RS00995	-15.61	0.0012871	0.264022	38	62	-164	-141	amino acid permease	((..((((((((((((((((((((&)))))))))).))))))))))..))
17	F3P16_RS18930	-7.95	0.00155891	0.259271	38	53	23	37	hypothetical protein	((((((...((((((&))))))....))))))
18	F3P16_RS08125	-7.67	0.00156511	0.259172	38	50	-16	-4	GGDEF domain-containing protein	(((((..((((((&))))))..)))))
19	F3P16_RS11535	-7.71	0.00165455	0.257794	39	44	34	39	MFS transporter	((((((&))))))
20	F3P16_RS18050	-8.64	0.00171382	0.256921	57	66	12	21	fatty acyl-AMP ligase	((.(((((((&))))))).))
21	blp1 (F3P16_RS03995)	-7.76	0.0018695	0.254766	31	41	-162	-152	biofilm-associated Ig-like repeat protein Blp1	(((((((((((&)))))))))))
22	F3P16_RS12615	-9.84	0.00190824	0.254257	62	71	-183	-174	hypothetical protein	((((((((((&))))))))))
23	F3P16_RS07745	-9.04	0.00193349	0.253931	36	70	-87	-63	PepSY-associated TM helix domain-containing protein	((((((((((((((...((((((((&))))))))...)))))).........))).)))))
24	F3P16_RS10920	-6	0.00207803	0.252144	51	59	-84	-76	MFS transporter	(((((((((&)))))))))
25	F3P16_RS10475	-9.19	0.00226248	0.250035	35	62	1	25	OsmC family protein	((((((((.(((....(((((((((&)))))))))......))).)))).))))
26	ribB (F3P16_RS14740)	-6.96	0.00230242	0.249601	41	48	72	79	3,4-dihydroxy-2-butanone-4-phosphate synthase	((((((((&))))))))
27	F3P16_RS18895	-6.95	0.00234198	0.249178	57	62	46	51	hypothetical protein	((((((&))))))
28	F3P16_RS06160	-7.86	0.0024882	0.247676	38	67	-137	-112	hypothetical protein	(((.((((.(((((((((((.(((((&))))).)))))))).....))).)))))))
29	F3P16_RS11160	-8.44	0.00317749	0.241609	35	41	8	14	Lrp/AsnC family transcriptional regulator	(((((((&)))))))
30	katG (F3P16_RS16650)	-8.02	0.00349844	0.23922	31	45	-70	-56	catalase/peroxidase HPI	((((((.((((((((&)))))))).))))))
31	F3P16_RS00595	-6.62	0.00410268	0.235261	39	68	-159	-128	hypothetical protein	((((((((((...((((..(((....((((((&))))))....))).))))))))).)).)))
32	F3P16_RS01105	-7.1	0.00445639	0.233205	41	50	81	91	hypothetical protein	((((((.((((&))))))))))
33	F3P16_RS13500	-11.28	0.00523684	0.229188	35	45	-15	-5	hypothetical protein	(((((((((((&)))))))))))
34	F3P16_RS12620	-7.32	0.00641815	0.224117	38	51	-181	-168	CinA family protein	(((((....(((((&)))))....)))))
35	F3P16_RS17820	-8.82	0.00725277	0.221063	36	73	-8	30	MFS transporter	(((((((((((((.......((((......((((((((&)))))))).....)))).....))))))))...)))))
36	rpsC (F3P16_RS02065)	-5.61	0.00808149	0.218356	60	65	-118	-113	30S ribosomal protein S3	((((((&))))))
37	F3P16_RS01875	-13.68	0.00829487	0.217703	37	71	-21	11	acyl-CoA dehydrogenase C-terminal domain-containing protein	(((((.....((((((((((((....((((((&))))))......))))))))))))......)))))
38	ggt (F3P16_RS14310)	-11.18	0.00861503	0.216754	34	43	-141	-132	gamma-glutamyltransferase	((((((((((&))))))))))
39	F3P16_RS07710	-11.36	0.00919644	0.215116	37	71	-25	11	low molecular weight phosphotyrosine protein phosphatase	(((((((...((((.((((...((((((((((((((&))))))))).))))).)))).))))...)))))))
40	F3P16_RS12720	-10.89	0.00957774	0.214097	37	69	-67	-36	NCS2 family permease	((((.((((...((((((....((((((((((&))))))))))...)))....))).)))).))))
41	F3P16_RS16010	-7.86	0.0102646	0.212356	38	63	-127	-109	LysR family transcriptional regulator	(((((((((..((((((((&)))))..)))..))))).....))))
42	F3P16_RS07520	-6.47	0.0106389	0.211456	64	69	56	61	hypothetical protein	((((((&))))))
43	F3P16_RS00115	-9.42	0.0109554	0.210718	33	63	-60	-29	sodium-dependent transporter	((((((.(((.((((((....((((.((((((&)))))))))).....))))))))).))))))
44	F3P16_RS17640	-8.23	0.0114085	0.209697	38	64	-31	-2	long-chain-fatty-acid--CoA ligase	(((.((((((.((((((((((....(((((&))))))))..))))))))))))).)))
45	F3P16_RS10495	-15.78	0.012029	0.208362	33	55	37	57	hypothetical protein	(((((((((((((((((((((&)))))).)))))).)))))))))
46	F3P16_RS14925	-9.91	0.0123162	0.207767	58	69	-20	-9	hypothetical protein	((((..((((((&))))))..))))
47	F3P16_RS09720	-11.68	0.0125297	0.207333	37	50	-171	-158	HRDC domain-containing protein	((.(((((((.(((&))).))))))).))
48	F3P16_RS18480	-11.48	0.0128739	0.206649	34	45	-16	-5	sulfonate ABC transporter substrate-binding protein	((((((((((((&))))))))))))
49	F3P16_RS10795	-10.41	0.0129071	0.206584	57	69	-98	-87	type II asparaginase	((((((((((((&)))))).))))))
50	F3P16_RS12360	-6.61	0.0133754	0.205684	56	70	59	72	transposase	(((((.((((((((&)))))))).).))))
51	F3P16_RS00140	-10.35	0.0142411	0.204097	38	64	-29	-6	hypothetical protein	((..(((((.(((.((((((((((&))))))))))..)))...)))))..))
52	carA (F3P16_RS03885)	-11.71	0.0153	0.202279	40	71	-46	-7	glutamine-hydrolyzing carbamoyl-phosphate synthase small subunit	(((((((((((........(((.((((((.....((((((&))))))..)))))).)))...)))))))))))
53	F3P16_RS12225	-8.81	0.0159194	0.201272	33	60	-60	-36	TolC family protein	((((..(((((((((((..((((((&))))))..)))))..))))))...))))
54	F3P16_RS01030	-10.27	0.0163155	0.200648	38	68	59	94	FAD-dependent oxidoreductase	(((.(((.(((..((.(((((....(((.(((((((&))))))).)))))))).)).))))))..)))
55	F3P16_RS12425	-9.8	0.0164526	0.200435	51	66	-26	-10	sigma-54-dependent Fis family transcriptional regulator	(((((.(((((((((((&))))))))))))))))
56	F3P16_RS14845	-8.35	0.016837	0.199848	44	65	-57	-39	MFS transporter	(((((((((((((((((((&)))))))))))...))))))))
57	F3P16_RS15500	-8.44	0.0168441	0.199838	44	59	-39	-24	C39 family peptidase	((.(((((((((((((&))))))))))))).))
58	F3P16_RS18690	-8.89	0.0168441	0.199838	33	57	-181	-159	aromatic ring-hydroxylating dioxygenase subunit alpha	((((((((((.((((((((((((&)))))))...)))))))))))))))
59	F3P16_RS01290	-11.38	0.0168797	0.199784	40	49	11	20	SDR family NAD(P)-dependent oxidoreductase	((((((((((&))))))))))
60	F3P16_RS13605	-8.34	0.0174898	0.198881	38	49	68	79	hypothetical protein	(((..(((((((&)))))))..)))
61	F3P16_RS06790	-7.53	0.01781	0.198419	37	42	-110	-105	TetR/AcrR family transcriptional regulator	((((((&))))))
62	F3P16_RS05140	-8.09	0.0178545	0.198355	36	55	-109	-92	NADP-dependent isocitrate dehydrogenase	(((((((((.((((((((&))).)).))).)))))))))
63	basB (F3P16_RS05570)	-9.11	0.0179456	0.198225	58	73	38	52	acinetobactin non-ribosomal peptide synthetase subunit BasB	(((((((((((((((&)))))))).)))))))
64	F3P16_RS13350	-8.43	0.0180166	0.198125	32	43	-11	1	hypothetical protein	((((((((((((&))))))))))))
65	prpC (F3P16_RS18230)	-7.84	0.0182854	0.197747	31	45	-184	-167	2-methylcitrate synthase	(((((...((((((((((&)))))))))))))))
66	F3P16_RS00155	-9.24	0.0186183	0.197287	38	51	82	95	NCS2 family nucleobase:cation symporter	((((((..((((((&))))))..))))))
67	F3P16_RS12975	-8.11	0.0186183	0.197287	32	58	-28	1	gamma-aminobutyraldehyde dehydrogenase	(((((((((...(((...(((((((((((&))))))))))))))....)))))))))
68	F3P16_RS16235	-10.13	0.0188955	0.19691	38	44	88	94	class I SAM-dependent methyltransferase	(((((((&)))))))
69	F3P16_RS00110	-8.04	0.0191209	0.196608	40	46	-92	-86	TIGR04219 family outer membrane beta-barrel protein	(((((((&)))))))
70	F3P16_RS08500	-6.66	0.0193638	0.196286	66	73	-197	-190	DUF6438 domain-containing protein	((((((((&))))))))
71	F3P16_RS15270	-10.8	0.0196788	0.195873	34	59	-97	-76	DUF1852 domain-containing protein	((((((((((..((((((((((&)))))))))).....))))))).)))
72	F3P16_RS06945	-9.95	0.0207182	0.194557	31	60	3	41	dicarboxylate/amino acid:cation symporter	(((((...........((((((.....((((((((((((&)))))))))))).....))))))..)))))
73	F3P16_RS00340	-11.07	0.0210101	0.194199	36	51	66	80	IclR family transcriptional regulator	((..(((((((((((&)))))).)))))..))
74	F3P16_RS01365	-9.01	0.0210415	0.194161	17	22	27	32	hypothetical protein	((((((&))))))
75	F3P16_RS11225	-8.68	0.0211447	0.194036	38	68	57	85	hypothetical protein	(((.(((((((((...((((((((((..(&)..))))).))))).....))))))))))))
76	F3P16_RS10790	-8.42	0.0212359	0.193926	53	68	50	67	dicarboxylate/amino acid:cation symporter	((((....((((((((((&))))))))))..))))
77	F3P16_RS11530	-10.28	0.0215466	0.193553	38	65	9	36	catalase family peroxidase	((((....(((((((.....((((((((&)))))))).....)))))))....))))
78	F3P16_RS01535	-9.47	0.0216975	0.193375	50	72	-30	-8	O-antigen ligase family protein	((((((((((.(((..((.((((&)))).))..))).))))))))))
79	F3P16_RS15195	-6.71	0.0218003	0.193254	38	50	-47	-35	MFS transporter	((((((((.(.((&)).).))))))))
80	F3P16_RS12140	-6.64	0.0225225	0.192418	37	70	-136	-101	TetR/AcrR family transcriptional regulator	(((..((.((...(((((.(((..(((..(((((((&)))))))))).)))))))).....)).))..)))
81	F3P16_RS08135	-7.79	0.022632	0.192293	38	69	-20	15	MarR family transcriptional regulator	((((.((((((..(((((((((.....((((((((&)))))))).)))))))))..))))))..))))
82	F3P16_RS04185	-9.13	0.0230513	0.191822	50	63	-1	14	UvrD-helicase domain-containing protein	((((((((.((((((&))))))))))))))
83	F3P16_RS09715	-8.47	0.0231214	0.191744	17	22	-137	-132	hypothetical protein	((((((&))))))
84	F3P16_RS04230	-11.72	0.0239856	0.190801	40	73	-135	-99	AraC family transcriptional regulator	(((((((....(((..(((((((((.(.((((((.((&)).)))))).).))))))))).)))..)))))))
85	F3P16_RS11975	-8.97	0.0244631	0.190294	38	51	-90	-78	chloride channel protein	((((((.((((((&))))))..))))))
86	cyoA (F3P16_RS07080)	-8.5	0.0244729	0.190283	36	44	-139	-131	ubiquinol oxidase subunit II	(((((((((&)))))))))
87	F3P16_RS08030	-8.23	0.0244729	0.190283	38	63	-15	18	tetratricopeptide repeat protein	((((((((...((.((.....((..((((((((&)))))))).))))))...))))))))
88	F3P16_RS12110	-9.29	0.0244729	0.190283	40	73	-163	-130	ABC transporter substrate-binding protein	(((((((.((....(((....(((((((..((((&))))..)))))))....)))....)).)))))))
89	F3P16_RS07925	-7.49	0.0246465	0.190101	32	43	-149	-138	D-amino acid dehydrogenase	((((((((((((&))))))))))))
90	F3P16_RS10640	-11.52	0.0247554	0.189988	44	62	78	98	Lrp/AsnC family transcriptional regulator	(((((((((....((((((((&))))))))..)))))))))
91	F3P16_RS02995	-13.55	0.0249786	0.189757	38	51	76	89	glucose/quinate/shikimate family membrane-bound PQQ-dependent dehydrogenase	((((((((((((((&))))))))))))))
92	F3P16_RS04140	-8.25	0.0250225	0.189711	36	44	84	92	hypothetical protein	((((((.((&)).))))))
93	F3P16_RS14320	-9.76	0.0253382	0.189388	32	65	46	84	EmrA/EmrK family multidrug efflux transporter periplasmic adaptor subunit	(((((...((((...(((.........((((((((((((&)))))))))))).......)))...)))))))))
94	F3P16_RS13330	-8.61	0.0263361	0.188392	33	42	3	12	tape measure protein	((((((((((&))))))))))
95	bauD (F3P16_RS05575)	-6.96	0.0264819	0.18825	37	42	-12	-7	ferric acinetobactin ABC transporter permease subunit BauD	((((((&))))))
96	F3P16_RS12135	-8.81	0.0272575	0.187504	58	69	-23	-13	MFS transporter	(((((((((((&))))).))))))
97	F3P16_RS12305	-6.89	0.0275977	0.187183	57	69	76	87	hypothetical protein	(((.((((((((&))))))))..)))
98	F3P16_RS14120	-8.54	0.0277802	0.187013	32	47	52	67	GTP-binding protein	(((((((((.((((((&)))))).)))))))))
99	F3P16_RS08360	-9.02	0.0277802	0.187013	40	73	-24	8	3-deoxy-7-phosphoheptulonate synthase	(((((((((....(((.((((((((((((.((&)))))..)))))))))..)))...))).))))))
100	F3P16_RS15250	-8.27	0.0279654	0.186841	33	50	-36	-18	TetR/AcrR family transcriptional regulator	((.((((((.((.((((((&)))))))).)))))).))
101	F3P16_RS04440	-8.72	0.0294506	0.185501	37	42	-195	-190	hypothetical protein	((((((&))))))
102	F3P16_RS01530	-9.47	0.0294506	0.185501	33	69	-20	15	pilin	((((((.((((...(((((((.(((.(((((((((&))))))))))))....)))))))..)))).))).)))
103	mpl (F3P16_RS18660)	-6.69	0.0301847	0.184862	38	42	48	52	UDP-N-acetylmuramate:L-alanyl-gamma-D-glutamyl-meso-diaminopimelate ligase	(((((&)))))
104	mutS (F3P16_RS12175)	-7.46	0.0305222	0.184574	38	51	-101	-89	DNA mismatch repair protein MutS	(((((((..((((&))))..).))))))
105	F3P16_RS09080	-7.65	0.0309508	0.184211	38	55	-136	-120	HlyD family secretion protein	(((((((......((((&)))).......)))))))
106	F3P16_RS16060	-6.24	0.0317553	0.183544	17	22	-94	-89	TetR/AcrR family transcriptional regulator	((((((&))))))
107	F3P16_RS03410	-6.87	0.0327028	0.182779	38	52	10	25	PaaX family transcriptional regulator	(((((.......((((&))))......)))))
108	F3P16_RS12495	-8	0.0340104	0.181757	32	49	-17	1	aromatic acid/H+ symport family MFS transporter	((((((((((..((((((&))))))..))))))))))
109	F3P16_RS00860	-10.23	0.0340449	0.181731	39	68	-43	-19	DUF805 domain-containing protein	(((((((((..((((.(((((((((&)))))))))..))))..)....))))))))
110	F3P16_RS01910	-7.64	0.0348857	0.181094	34	41	30	37	DEAD/DEAH box helicase	((((((((&))))))))
111	F3P16_RS07545	-6.96	0.0349101	0.181075	37	41	-166	-162	hypothetical protein	(((((&)))))
112	F3P16_RS16070	-7.75	0.0350186	0.180994	37	68	-9	27	GGDEF domain-containing phosphodiesterase	(((((...(((((((....(((((((.((.((((((&))))))))))))))).....))))))))))))
113	F3P16_RS03040	-11.39	0.035069	0.180957	36	45	27	36	RtcB family protein	((((((((((&))))))))))
114	F3P16_RS08710	-11.65	0.0359463	0.180311	33	45	-12	1	alpha/beta hydrolase	(((((((((((((&)))))))))))))
115	F3P16_RS07610	-7.91	0.0373352	0.179318	36	42	43	49	RDD family protein	(((((((&)))))))
116	F3P16_RS02710	-10.56	0.0375691	0.179154	37	70	55	91	HAMP domain-containing sensor histidine kinase	(((...((((..((((((((.(((((..((((.((((&)))).))))..)))))))))))))))))...)))
117	rbtA (F3P16_RS04685)	-7.23	0.0377632	0.179019	32	41	-80	-71	rhombotarget A	((((((((((&))))))))))
118	putP (F3P16_RS10430)	-7.62	0.0381183	0.178773	37	69	-37	-9	sodium/proline symporter PutP	(((((((((((((.((((...((((((((&)))).)))).....)))))))))))).)).)))
119	F3P16_RS08855	-12.97	0.0386829	0.178388	35	57	-73	-49	hypothetical protein	(((((((.((((((((.((.(((((&))))))))))))))).)))))))
120	F3P16_RS16575	-8.21	0.0391787	0.178053	37	46	-14	-5	AraC family transcriptional regulator	((((((.(((&))).))))))
121	F3P16_RS10175	-6.98	0.0397072	0.177701	42	51	-166	-157	malate synthase G	((((((((((&))))))))))
122	gyrA (F3P16_RS04570)	-7.02	0.0397072	0.177701	38	45	-10	-3	DNA gyrase subunit A	((((((((&))))))))
123	F3P16_RS14350	-10.58	0.0400299	0.177488	34	64	-194	-165	VOC family protein	((.(((((((((....(((((.((((((((&))))).))).)))))....))))))))).))
124	tauA (F3P16_RS10910)	-11.75	0.04051	0.177174	33	49	15	31	taurine ABC transporter substrate-binding protein	(((((.(((((((((((&))))))))))).)))))
125	F3P16_RS10165	-9.78	0.0414424	0.176575	32	42	-164	-154	biopolymer transporter ExbD	(((((((((((&)))))))))))
126	F3P16_RS07285	-10.18	0.0417668	0.176369	40	72	-25	11	bifunctional aconitate hydratase 2/2-methylisocitrate dehydratase	((((((.......(((.((((.((((...(((((((&)))))))..)))))))).)))......))))))
127	dld (F3P16_RS18255)	-7.88	0.0422806	0.176047	38	53	69	86	D-lactate dehydrogenase	(((((((.....((((((&))))))...)))))))
128	F3P16_RS17620	-10.53	0.0423479	0.176005	33	43	8	18	OprD family outer membrane porin	(((((((((((&)))))))))))
129	F3P16_RS14565	-6.98	0.0425162	0.1759	17	21	-199	-195	NAD+ synthase	(((((&)))))
130	leuA (F3P16_RS16325)	-6.93	0.0425162	0.1759	38	49	84	97	2-isopropylmalate synthase	(((((...((((((&)))))).)))))
131	F3P16_RS14195	-8.19	0.0432049	0.175476	35	69	-78	-53	hypothetical protein	((((((((((((((.....(((((((&))))))).....)))))........)).)))))))
132	F3P16_RS14260	-6.23	0.0434634	0.175318	54	71	-128	-89	hypothetical protein	((((((((.......................(((((((((&))))))))).))))))))
133	F3P16_RS00050	-7.97	0.043685	0.175184	17	22	61	66	DUF6091 family protein	((((((&))))))
134	F3P16_RS12400	-6.97	0.0440013	0.174993	61	71	56	66	four-helix bundle copper-binding protein	((((((.((((&)))).))))))
135	F3P16_RS01305	-7.23	0.0440013	0.174993	57	69	76	87	SEL1-like repeat protein	(((((((.((((&)))).))).))))
136	F3P16_RS12705	-7.65	0.0445525	0.174664	36	42	-55	-49	hypothetical protein	(((((((&)))))))
137	F3P16_RS05860	-7.81	0.0460685	0.173778	33	65	-109	-82	MFS transporter	((.(((((((((((((((.(((((((((&)))))).))))))...))))))..)))))).))
138	F3P16_RS12160	-7.79	0.0460685	0.173778	35	62	-142	-107	EAL domain-containing protein	((((((((((((...............(((((((((&)))))))))......)))))))).))))
139	F3P16_RS08555	-7.88	0.0460685	0.173778	31	45	28	41	MFS transporter	((((((((((((((&)))))))))).))))
140	F3P16_RS10645	-7.07	0.0463213	0.173633	38	42	34	38	DcaP family trimeric outer membrane transporter	(((((&)))))
141	proP (F3P16_RS06780)	-7.22	0.0463213	0.173633	39	70	56	81	glycine betaine/L-proline transporter ProP	(((((.(((..((((((((..(((((&)))))....))))))))....)))...)))))
142	F3P16_RS01865	-7.37	0.0467094	0.173411	36	71	9	43	PspC domain-containing protein	(((.(((((((.......(((((((..((((((((&))))))))....)))))))......))))))).)))
143	F3P16_RS03510	-7.96	0.0469994	0.173247	38	49	-148	-138	ammonium transporter	((((((.((((&))))..))))))
144	F3P16_RS00375	-12.24	0.0470287	0.17323	37	46	-14	-5	acyltransferase	((((((((((&))))))))))
145	F3P16_RS14190	-8.52	0.0474937	0.172969	35	50	19	34	YoaK family protein	(((..((((.((((((&)))))).))))..)))
146	F3P16_RS00965	-8.56	0.0480671	0.17265	34	42	-93	-85	DUF475 domain-containing protein	(((((((((&)))))))))
147	F3P16_RS05285	-9.02	0.048347	0.172496	37	45	-196	-188	aldehyde dehydrogenase family protein	(((((.(((&))).)))))
148	F3P16_RS15430	-7.66	0.0487312	0.172286	38	43	68	73	Cof-type HAD-IIB family hydrolase	((((((&))))))
149	F3P16_RS00285	-13.15	0.0487554	0.172272	34	44	-186	-176	replication-associated recombination protein A	(((((((((((&)))))))))))
150	F3P16_RS12150	-7.09	0.0488426	0.172225	35	46	-41	-30	hypothetical protein	(((((.((((((&)))))).)))))
151	omp33-36 (F3P16_RS00925)	-8.47	0.0488493	0.172221	36	52	59	75	porin Omp33-36	(((((((.(((((.(((&))).))))).)))))))
152	F3P16_RS11740	-10.41	0.0499475	0.171629	31	63	39	74	hypothetical protein	(((((((((....((((...((((((((.(((((((&))))))).)))))))).))))..)))).)))))

## Sheet: sRNA19
Index	Target	Energy	P-value	Probability	sRNA start	sRNA stop	Target start	Target stop	Annotation	Interaction
1	F3P16_RS03180	-12.24	0.00140444	0.525774	65	76	-127	-116	Hpt domain-containing protein	((((((((((((&))))))))))))
2	F3P16_RS07745	-8.82	0.00442399	0.47017	35	46	-87	-77	PepSY-associated TM helix domain-containing protein	(((((((((((&)))).)))))))
3	F3P16_RS16975	-16.82	0.00529076	0.461297	51	79	-124	-93	monovalent cation/H+ antiporter subunit A	(((..((((((...((((..((((((((((((&))))))))))))..))))))))))..)))
4	F3P16_RS04985	-13.03	0.00532438	0.460982	7	21	22	37	Hsp70 family protein	((((((((((.(((((&)))))))))))))))
5	F3P16_RS10405	-12.98	0.00532438	0.460982	68	80	71	82	ABC transporter ATP-binding protein	((((((((((((&))))))).)))))
6	F3P16_RS08125	-7.17	0.00573944	0.457239	64	80	-14	1	GGDEF domain-containing protein	((((((..(((((((&)))))))....))))))
7	gltB (F3P16_RS01500)	-8.8	0.00710023	0.446563	63	72	86	95	glutamate synthase large subunit	(((((((.((&)).)))))))
8	rbtA (F3P16_RS04685)	-11.82	0.00758509	0.443228	63	75	-152	-141	rhombotarget A	((((((((((((&)))))).))))))
9	omp33-36 (F3P16_RS00925)	-18.07	0.00772833	0.442281	36	73	-25	15	porin Omp33-36	((((.(((((((.((((...((((((((...(((((((((&)))))))))...))))))))..))))))))))).))))
10	F3P16_RS05140	-11.78	0.00792489	0.441009	61	80	-81	-60	NADP-dependent isocitrate dehydrogenase	(((((((((...((((((((((&)))))))))).)))))))))
11	F3P16_RS14925	-10.92	0.00980806	0.430147	45	59	-36	-22	hypothetical protein	((((.((((((((((&)))))))))).))))
12	F3P16_RS18050	-7.41	0.00989974	0.42967	47	52	-134	-129	fatty acyl-AMP ligase	((((((&))))))
13	F3P16_RS15145	-12.8	0.0108312	0.425051	65	73	-132	-124	ribonucleoside-diphosphate reductase subunit alpha	(((((((((&)))))))))
14	mutS (F3P16_RS12175)	-9.73	0.0122768	0.418577	27	48	10	31	DNA mismatch repair protein MutS	(((.((((..((((((((((((&))).))))))))).)))).)))
15	F3P16_RS16070	-8.81	0.0140553	0.411534	28	34	30	36	GGDEF domain-containing phosphodiesterase	(((((((&)))))))
16	F3P16_RS04305	-12.12	0.0146255	0.409453	65	74	-126	-117	MFS transporter	((((((((((&))))))))))
17	F3P16_RS10790	-11.73	0.0146255	0.409453	63	74	-155	-144	dicarboxylate/amino acid:cation symporter	((((((((.(((&))).))))))))
18	F3P16_RS12225	-9.81	0.0149588	0.408272	61	78	-156	-142	TolC family protein	(((((((((((((((&)))))))...))))))))
19	rpoD (F3P16_RS03675)	-13.05	0.0155848	0.406118	41	54	-83	-69	RNA polymerase sigma factor RpoD	(((((..((((((((&)))))))).)))))
20	F3P16_RS00155	-11.3	0.01586	0.405197	28	36	-110	-102	NCS2 family nucleobase:cation symporter	(((((((((&)))))))))
21	F3P16_RS01910	-9.57	0.0164134	0.403389	55	80	-62	-37	DEAD/DEAH box helicase	(((((..((.(((((.(((((.((((&))))))))).))))).))...)))))
22	rpoB (F3P16_RS17260)	-8.68	0.016431	0.403332	65	71	-72	-66	DNA-directed RNA polymerase subunit beta	(((((((&)))))))
23	F3P16_RS12975	-9.9	0.0167704	0.402252	61	75	-112	-95	gamma-aminobutyraldehyde dehydrogenase	(((((((.....(((.((&)).)))..)))))))
24	F3P16_RS14565	-9.48	0.0175237	0.399927	68	80	-197	-186	NAD+ synthase	((((((((((((&)))))))).))))
25	F3P16_RS00110	-12.42	0.0179938	0.398523	62	80	-87	-61	TIGR04219 family outer membrane beta-barrel protein	(((((((..((.((((.....((((((&)))))))))))))))))))
26	F3P16_RS12425	-8.05	0.018307	0.397606	35	57	82	100	sigma-54-dependent Fis family transcriptional regulator	((((((..((((((.((((&)))).....))))))..))))))
27	F3P16_RS04185	-9.29	0.0187364	0.396373	43	80	-164	-129	UvrD-helicase domain-containing protein	(((((((((((.(((.(((((((.(((..(((((((&)))))))..)))))))..))).))))))))..))))))
28	proP (F3P16_RS06780)	-8.85	0.0188115	0.39616	65	79	-123	-109	glycine betaine/L-proline transporter ProP	(((.((((((...((&))...)))))).)))
29	putP (F3P16_RS10430)	-8.85	0.0188115	0.39616	17	25	-62	-54	sodium/proline symporter PutP	(((((((((&)))))))))
30	F3P16_RS12495	-10.03	0.0190205	0.395571	57	75	-139	-118	aromatic acid/H+ symport family MFS transporter	(((((((.((((..((((((((&)))))))))))))))))))
31	F3P16_RS07285	-11.83	0.0190292	0.395547	40	56	65	81	bifunctional aconitate hydratase 2/2-methylisocitrate dehydratase	(((((.(((((((((((&))))))))))).)))))
32	F3P16_RS10175	-8.64	0.0190625	0.395454	66	74	-146	-138	malate synthase G	(((((((((&)))))))))
33	gltP (F3P16_RS16540)	-9.46	0.0192569	0.394913	28	47	-198	-176	glutamate/aspartate:proton symporter GltP	(((((.....((.((((((((((&))))))))))))...)))))
34	F3P16_RS08135	-9.21	0.0195007	0.394241	61	73	-134	-123	MarR family transcriptional regulator	((((((((((((&)))))))).))))
35	leuA (F3P16_RS16325)	-8.17	0.0201466	0.3925	70	75	-101	-96	2-isopropylmalate synthase	((((((&))))))
36	F3P16_RS08030	-11.88	0.0215667	0.388847	63	76	-48	-35	tetratricopeptide repeat protein	((((((((((((((&))))))))))))))
37	F3P16_RS12160	-9.87	0.0225592	0.386424	28	46	-48	-32	EAL domain-containing protein	(((((((((((((.(((&)))..)))))).)))))))
38	F3P16_RS08555	-8.68	0.0229627	0.385467	61	71	-125	-114	MFS transporter	(((...((((((&))))))..)))
39	F3P16_RS07595	-11.85	0.0229776	0.385432	68	80	-44	-30	ATP-binding cassette domain-containing protein	((((((..(((((((&)))))))))))))
40	lysS (F3P16_RS13795)	-11.85	0.0229776	0.385432	46	76	39	75	lysine--tRNA ligase	((((((((....((((((((((.......((((((((&))))))))..))))))))))...))))))))
41	F3P16_RS18110	-8.37	0.0230168	0.38534	64	72	36	44	amino acid permease	(((..((((&))))..)))
42	cyoA (F3P16_RS07080)	-10.95	0.023394	0.384461	65	73	-45	-37	ubiquinol oxidase subunit II	(((((((((&)))))))))
43	F3P16_RS14545	-14.87	0.0240526	0.382958	57	80	-72	-50	beta-ketoacyl-ACP synthase II	(((.(((((((.(((((((((((&)))))).))))).))))))).)))
44	clpB (F3P16_RS12625)	-11.19	0.024193	0.382643	64	72	-133	-125	ATP-dependent chaperone ClpB	(((((((((&)))))))))
45	F3P16_RS00140	-9.38	0.025097	0.380651	64	72	-3	6	hypothetical protein	(((((((((&)))))))))
46	F3P16_RS14120	-10.84	0.0256723	0.379418	64	72	32	40	GTP-binding protein	(((((((((&)))))))))
47	F3P16_RS07245	-8.12	0.0263408	0.378016	63	78	73	90	glutamine synthetase family protein	((((((((.((....(((&)))...))))))))))
48	F3P16_RS17695	-11.37	0.0267014	0.377274	56	72	-3	15	DUF2726 domain-containing protein	(((((((.(.((((((((&)))))))).))))))))
49	F3P16_RS07535	-6.55	0.0271762	0.37631	68	75	-49	-42	TonB-dependent receptor	((((((((&))))))))
50	F3P16_RS05860	-8.34	0.0279572	0.374758	59	74	6	21	MFS transporter	(((..(((((((((((&)))))))))))..)))
51	radA (F3P16_RS04515)	-13.47	0.0281999	0.374284	61	73	-83	-71	DNA repair protein RadA	(((((((((((((&)))))))))))))
52	F3P16_RS12705	-11.79	0.0297258	0.371386	64	77	-177	-164	hypothetical protein	(((((((((((.((&)).)))))))))))
53	F3P16_RS16845	-15.15	0.0299594	0.370955	65	77	-121	-109	hypothetical protein	(((((((((((((&)))))))))))))
54	thiC (F3P16_RS17430)	-10.37	0.0309592	0.369142	47	57	-45	-35	phosphomethylpyrimidine synthase ThiC	(((((((((((&)))))))))))
55	F3P16_RS04095	-9.9	0.0312466	0.368631	63	80	-52	-37	amino acid permease	((((.(((((((((((&))))...)))))))))))
56	F3P16_RS10640	-13.16	0.0314776	0.368223	35	73	-87	-51	Lrp/AsnC family transcriptional regulator	((((....(((((...((((((((((((((.(.((((&)))).).))))))...))))))))...)))))...))))
57	betA (F3P16_RS14160)	-17.09	0.0317084	0.367818	59	72	-148	-134	choline dehydrogenase	((((((((((.((((&))))))))))))))
58	F3P16_RS10385	-10.56	0.0317877	0.36768	59	74	-51	-35	metalloregulator ArsR/SmtB family transcription factor	((((((..(((((((((&))))))))).))))))
59	F3P16_RS12135	-9.73	0.0322629	0.366857	50	69	13	31	MFS transporter	(((((((.(((((((((((&)))))))))))..)))))))
60	F3P16_RS17640	-7.02	0.0325599	0.366348	16	25	45	54	long-chain-fatty-acid--CoA ligase	((((((((((&))))))))))
61	F3P16_RS06945	-8.51	0.033342	0.365029	63	80	-46	-16	dicarboxylate/amino acid:cation symporter	(((((((..............((((.(((((&)))))..)))))))))))
62	F3P16_RS00115	-7.88	0.0335587	0.364668	47	70	26	50	sodium-dependent transporter	(((..(((((((((((.(((((.((&))))))).)))))))))))..)))
63	lon (F3P16_RS13625)	-13.29	0.0337011	0.364432	45	77	-105	-70	endopeptidase La	(((.((((....((((.....(((((((((((((((&)))))))).)))..))))))))...)))).)))
64	F3P16_RS16700	-13.65	0.034459	0.363192	69	80	62	73	long-chain-acyl-CoA synthetase	((((.(((((((&))))))).))))
65	F3P16_RS04060	-12.88	0.0346389	0.362902	58	80	-131	-106	transglycosylase SLT domain-containing protein	(((((.(((...((((((((.(((((&))))).))))))))))).)))))
66	F3P16_RS17965	-14.81	0.0347769	0.362679	63	72	-48	-39	DUF445 family protein	((((((((((&))))))))))
67	F3P16_RS05285	-9.42	0.0349322	0.362431	67	80	-61	-49	aldehyde dehydrogenase family protein	((((((..(((((&)))))...))))))
68	pnp (F3P16_RS16895)	-9.39	0.0350989	0.362164	61	73	25	37	polyribonucleotide nucleotidyltransferase	(((((..((((((&))))))..)))))
69	F3P16_RS08105	-14.15	0.0352304	0.361955	63	76	-7	7	SulP family inorganic anion transporter	((((((((((((((&))))))))))))))
70	F3P16_RS09425	-9.88	0.035619	0.361342	57	77	-153	-130	AraC family transcriptional regulator	((((((((((......((((((((&))))))))...))))))))))
71	F3P16_RS17620	-9.65	0.0361282	0.360547	61	74	-156	-139	OprD family outer membrane porin	(((((......(((((((&)))))))..)))))
72	F3P16_RS12110	-9.02	0.0362159	0.360411	60	80	-184	-160	ABC transporter substrate-binding protein	(((.(((((..((((((..((((((&))))))))))))))))).)))
73	F3P16_RS10145	-11.86	0.036242	0.36037	63	78	-169	-154	TonB-dependent receptor	((((((((((((((((&))))))))))))))))
74	F3P16_RS00930	-8.92	0.0363601	0.360188	48	72	-52	-30	GGDEF domain-containing protein	((((((((((.....((((((((&))))))))......))))).)))))
75	F3P16_RS07805	-11.64	0.037168	0.358954	17	30	-19	-6	hypothetical protein	((((((((((((((&))))))))))))))
76	uvrA (F3P16_RS00935)	-8.68	0.0372643	0.358809	31	47	-57	-44	excinuclease ABC subunit UvrA	(((.((((((((((&))))))))..))..)))
77	F3P16_RS17705	-15.02	0.0378795	0.357888	9	29	-194	-175	esterase-like activity of phytase family protein	((((((((((((((((((((&)).))))))))))))))))))
78	F3P16_RS12185	-9.14	0.0378938	0.357866	9	19	-78	-68	ferredoxin family protein	(((((((((((&)))))))))))
79	F3P16_RS05805	-11.22	0.0382068	0.357403	27	40	-119	-106	NADP-dependent malic enzyme	((((((..((((((&))))))..))))))
80	F3P16_RS01850	-12.75	0.0384787	0.357003	55	73	-116	-98	putative DNA modification/repair radical SAM protein	(((((.((((.((((((((&)))))))).)))).)))))
81	F3P16_RS00695	-8.32	0.0386406	0.356767	65	80	-154	-137	arsenate reductase	(((..((((..((.((((&)))).))..)))))))
82	F3P16_RS00860	-10.98	0.0387484	0.35661	17	47	31	54	DUF805 domain-containing protein	(((.((((.(((((((((((((((&)))))))))))).....)))...)))).)))
83	F3P16_RS17665	-10.96	0.0387534	0.356602	59	77	-77	-60	TerC family protein	((((((((.....(((((&)))))......))))))))
84	alaS (F3P16_RS12685)	-11.98	0.0392852	0.355833	64	72	-98	-90	alanine--tRNA ligase	(((((((((&)))))))))
85	F3P16_RS16235	-8.81	0.0393797	0.355697	56	73	-128	-108	class I SAM-dependent methyltransferase	(((((......(((.((((((&)))))).)))...)))))
86	F3P16_RS18675	-9.08	0.0393797	0.355697	43	52	-32	-23	TerC family protein	((((((((((&))))))))))
87	F3P16_RS14345	-8.85	0.0394042	0.355662	56	80	37	63	ABZJ_00895 family protein	(((((((...(((((.(((.(((((((&))))))).))))))))..)))))))
88	F3P16_RS08360	-8.83	0.0395173	0.3555	63	80	-165	-145	3-deoxy-7-phosphoheptulonate synthase	(((((((...(((((.(((((&))))).))))))))))))
89	F3P16_RS01285	-7.41	0.0397512	0.355167	61	79	-115	-98	SulP family inorganic anion transporter	(((((.((((..((((((&))))))..))))..)))))
90	F3P16_RS05190	-13.14	0.0401106	0.354657	39	74	-92	-57	pitrilysin family protein	((((((.(((..(.(((.....((((((((((((((&)))))))))).)))).....))))..))).))))))
91	F3P16_RS01700	-8.07	0.0406863	0.35385	64	73	-195	-186	MFS transporter	(((((.((((&)))).)))))
92	edd (F3P16_RS16270)	-10.6	0.0408017	0.35369	45	75	68	100	phosphogluconate dehydratase	(((((.((((((.........((((.(((((((&))))))).))))........)))))))))))
93	F3P16_RS03510	-9.28	0.0417238	0.352421	61	72	-162	-151	ammonium transporter	(((((.((((((&)))))).)))))
94	F3P16_RS11310	-7.31	0.0417849	0.352338	64	72	-36	-28	acyl-CoA dehydrogenase C-terminal domain-containing protein	((((((.((&)).))))))
95	brnQ (F3P16_RS08180)	-12.55	0.0418349	0.35227	48	80	-76	-46	branched-chain amino acid transport system II carrier protein	((((((((.((((.(((.....(((((((((&))))))))).....)))..)))).))).)))))
96	F3P16_RS01295	-11.06	0.041854	0.352244	61	73	74	85	aminotransferase class I/II-fold pyridoxal phosphate-dependent enzyme	((((((((.(((&))).)))).))))
97	F3P16_RS11260	-13.47	0.0421595	0.351831	47	59	-188	-176	AMP-binding protein	(((((((((((((&)))))))))))))
98	phoB (F3P16_RS00535)	-15.69	0.042604	0.351234	47	78	-173	-143	phosphate regulon transcriptional regulator PhoB	(((((.((((..(((((((((((((((((((&))))))))))))..)).))))))))).)))))
99	F3P16_RS01290	-8.23	0.0427658	0.351018	71	80	19	28	SDR family NAD(P)-dependent oxidoreductase	(((.((((((&)))))).)))
100	serA (F3P16_RS01670)	-12.8	0.0436963	0.349791	35	46	-29	-18	phosphoglycerate dehydrogenase	((((((((((((&))))))))))))
101	F3P16_RS04440	-9.89	0.0439473	0.349464	61	75	-39	-24	hypothetical protein	(((((((.((((((((&)))))))))))))))
102	F3P16_RS09700	-8.15	0.0454901	0.347491	47	52	-82	-77	YcgL domain-containing protein	((((((&))))))
103	F3P16_RS15300	-11.06	0.0455115	0.347464	16	29	32	45	long-chain fatty acid transporter	((((((((((((((&))))))))))))))
104	F3P16_RS01360	-8.8	0.0458622	0.347024	46	72	15	44	hypothetical protein	(((...(((((((..((.....((((((((&)))))))).....))..))))))))))
105	F3P16_RS04025	-12.44	0.0467508	0.345922	61	80	-128	-109	multidrug efflux RND transporter permease subunit	(((((((((((((.((((((&)))))).)))))))))))))
106	F3P16_RS01755	-8.24	0.047191	0.345383	2	18	-76	-61	Glu/Leu/Phe/Val dehydrogenase	((((.((((((.((((&)))).))))))..))))
107	sstT (F3P16_RS10390)	-8.22	0.0473653	0.345171	61	80	3	23	serine/threonine transporter SstT	((((..((((((...((((((&))))))...)))))).))))
108	F3P16_RS07575	-8.17	0.0473777	0.345156	71	80	-116	-107	OmpW family protein	(((.((((((&)))))).)))
109	fahA (F3P16_RS00355)	-12.33	0.0475373	0.344963	55	73	32	50	fumarylacetoacetase	(((((..((((((((((((&))))))))))))..)))))
110	F3P16_RS12320	-12.08	0.047583	0.344907	60	75	-169	-151	hypothetical protein	((((.(((((..(((((((&))))))))))))))))
111	F3P16_RS17700	-12.32	0.0477163	0.344746	58	77	-178	-156	YgiQ family radical SAM protein	(((((((..((((((.(((((((&))))))))))))))))))))
112	F3P16_RS00710	-11.27	0.0477163	0.344746	64	75	10	21	TonB-dependent siderophore receptor	((((((((((((&))))))))))))
113	F3P16_RS15575	-15.68	0.0482759	0.344074	50	80	-120	-96	VacJ family lipoprotein	(((.(((((((((((((((((((((&)))))))))))......)))))))))).)))
114	F3P16_RS16045	-9.67	0.0483151	0.344028	69	80	52	65	peptide chain release factor 3	(((.(((((.((((&))))))))))))
115	metH (F3P16_RS13930)	-10.22	0.0483429	0.343994	47	80	27	62	methionine synthase	((((.((.(((....((.(((((((..((((.((((&)))).))))))))))).))...))).))..))))
116	F3P16_RS16535	-9.07	0.0489115	0.34332	62	73	20	33	glycosyltransferase family 4 protein	(((((....(((((&)))))..)))))
117	F3P16_RS07925	-7.93	0.0494489	0.342689	17	29	-173	-161	D-amino acid dehydrogenase	(((.(((((((((&))))))))).)))
118	F3P16_RS14430	-12.72	0.0495007	0.342628	58	80	-108	-88	phosphomannomutase/phosphoglucomutase	((((((((((((((..(((((&)))))..))))))))..))))))
119	F3P16_RS09510	-10.45	0.049978	0.342073	63	80	10	32	aspartate ammonia-lyase	(((..((((....((((((((((&)))))))))))))).)))

## Sheet: sRNA21
Index	Target	Energy	P-value	Probability	sRNA start	sRNA stop	Target start	Target stop	Annotation	Interaction
1	F3P16_RS00910	-7.52	1.52863e-06	0.509079	16	48	-141	-110	cation acetate symporter	((((((.((((((((((.((((((((((((((&)))))))))))))).)))..)))))))))))))
2	gatB (F3P16_RS03330)	-8.4	2.44727e-05	0.373223	25	31	-153	-147	Asp-tRNA(Asn)/Glu-tRNA(Gln) amidotransferase subunit GatB	(((((((&)))))))
3	F3P16_RS10685	-7.52	2.45555e-05	0.373074	40	47	-139	-132	LLM class flavin-dependent oxidoreductase	((((((((&))))))))
4	adeK (F3P16_RS03570)	-7.48	2.45555e-05	0.373074	33	51	-59	-40	multidrug efflux RND transporter outer membrane channel subunit AdeK	((((((...((((..(((((&)))))..))))..))))))
5	F3P16_RS11620	-8.12	2.52058e-05	0.37192	42	49	83	90	3-hydroxyacyl-CoA dehydrogenase	((((((((&))))))))
6	tolA (F3P16_RS04735)	-7.51	2.52911e-05	0.37177	17	25	52	60	cell envelope integrity protein TolA	(((((((((&)))))))))
7	nuoN (F3P16_RS15055)	-7.66	2.52911e-05	0.37177	8	36	12	45	NADH-quinone oxidoreductase subunit NuoN	((((((...((((((.......(((((((.((((&))))..)))))))))))))...).)))))
8	F3P16_RS15985	-8.32	2.5661e-05	0.37113	41	47	-111	-105	hypothetical protein	(((((((&)))))))
9	F3P16_RS10345	-7.34	2.60781e-05	0.37042	6	19	-187	-173	peptidylprolyl isomerase	((.((.(((((((((&))))))))).))))
10	F3P16_RS05280	-7.93	2.71812e-05	0.368599	36	49	-54	-44	aspartate aminotransferase family protein	(((((((((((&))))))...)))))
11	ispC (F3P16_RS07995)	-7.03	2.77512e-05	0.367689	8	14	28	34	1-deoxy-D-xylulose-5-phosphate reductoisomerase	(((((((&)))))))
12	F3P16_RS04320	-6.71	2.84625e-05	0.366581	1	16	-178	-164	Zn-dependent hydrolase	((..(((((((((((&))))))).))))..))
13	F3P16_RS00590	-7.54	3.77708e-05	0.354335	22	31	-153	-144	LysM peptidoglycan-binding domain-containing protein	(((((.((((&)))).)))))
14	F3P16_RS09910	-6.68	3.91932e-05	0.352754	43	49	9	15	PepSY-associated TM helix domain-containing protein	(((((((&)))))))
15	F3P16_RS13135	-8.34	4.42608e-05	0.347585	68	81	-146	-133	ABC transporter permease	(((((..(((((((&)))))))..)))))
16	acnD (F3P16_RS18225)	-7.06	4.51657e-05	0.346729	43	48	-86	-81	Fe/S-dependent 2-methylisocitrate dehydratase AcnD	((((((&))))))
17	F3P16_RS04215	-7.51	4.67889e-05	0.345239	52	61	-197	-188	alpha/beta hydrolase	((((((((((&))))))))))
18	F3P16_RS13390	-7.63	5.15084e-05	0.341203	74	81	-41	-34	phage tail protein	((((((((&))))))))
19	F3P16_RS05095	-8.41	5.25872e-05	0.340336	12	23	-46	-35	hypothetical protein	(.((((((((((&)))))))))).)
20	F3P16_RS09035	-8.14	5.28935e-05	0.340093	62	77	38	52	iron ABC transporter permease	(((((.(((((((((&)))))))))..)))))
21	F3P16_RS11980	-7.79	5.46234e-05	0.338751	67	81	37	51	ATP-grasp domain-containing protein	((((((..(((((((&)))))))..))))))
22	F3P16_RS18305	-7.9	5.5415e-05	0.338152	7	13	30	36	glycosyltransferase	(((((((&)))))))
23	cobT (F3P16_RS09880)	-7.32	5.64192e-05	0.337405	19	27	-193	-185	nicotinate-nucleotide--dimethylbenzimidazole phosphoribosyltransferase	(((((((((&)))))))))
24	F3P16_RS03655	-8.03	5.99721e-05	0.334873	2	10	73	81	iron-containing alcohol dehydrogenase	(((((((((&)))))))))
25	bamB (F3P16_RS16170)	-8.27	6.19086e-05	0.333559	33	54	-127	-107	outer membrane protein assembly factor BamB	(((((((((((((((((.(((&)))))))))..)))))))))))
26	F3P16_RS16915	-8.22	6.30938e-05	0.332777	19	53	-57	-32	UvrD-helicase domain-containing protein	((((((((((((..(((((.((((((&)))))).))))).)))..........)))))))))
27	F3P16_RS00175	-7.18	7.26439e-05	0.326999	1	25	-55	-33	efflux RND transporter permease subunit	(((((((...(((((((..((((&))))..))))))).....)))))))
28	F3P16_RS14820	-7.85	7.70729e-05	0.324591	36	51	-121	-106	8-amino-7-oxononanoate synthase	(((((((..(((((((&)))))))..)))))))
29	F3P16_RS02480	-7.93	8.0647e-05	0.322754	32	45	-121	-107	symmetrical bis(5'-nucleosyl)-tetraphosphatase	((((((.((((((((&))))))))))))))
30	xdhB (F3P16_RS05695)	-6.59	8.25364e-05	0.321817	4	12	-88	-80	xanthine dehydrogenase molybdopterin binding subunit	(((((((((&)))))))))
31	F3P16_RS07840	-7	8.5392e-05	0.320445	39	45	7	13	MoaD/ThiS family protein	(((((((&)))))))
32	F3P16_RS07795	-6.18	8.56712e-05	0.320314	43	47	-159	-155	ABC transporter substrate-binding protein	(((((&)))))
33	F3P16_RS10130	-5.05	8.66854e-05	0.31984	41	48	-114	-108	Zn-dependent oligopeptidase	(((((((&)).)))))
34	F3P16_RS06085	-5.37	9.42699e-05	0.316476	43	48	-122	-117	portal protein	((((((&))))))
35	F3P16_RS08355	-8.1	0.000112733	0.309372	9	20	16	27	YnfA family protein	(((((.((((((&)))))).)))))
36	F3P16_RS00775	-6.82	0.000121387	0.306462	41	47	-48	-42	2-oxo acid dehydrogenase subunit E2	(((((((&)))))))
37	odhB (F3P16_RS03740)	-6.87	0.000125642	0.305112	21	30	85	94	2-oxoglutarate dehydrogenase complex dihydrolipoyllysine-residue succinyltransferase	(((((.((((&)))).)))))
38	bauC (F3P16_RS05580)	-6.83	0.000133755	0.30267	41	47	-72	-66	ferric acinetobactin ABC transporter permease subunit BauC	(((((((&)))))))
39	minE (F3P16_RS14470)	-8.08	0.000140523	0.300752	2	16	63	77	cell division topological specificity factor MinE	(((.(((((((((((&))))))))))).)))
40	lpxK (F3P16_RS10295)	-6.12	0.000142187	0.300295	41	47	15	21	tetraacyldisaccharide 4'-kinase	(((((((&)))))))
41	dinB (F3P16_RS17685)	-6.18	0.000142187	0.300295	37	48	61	74	DNA polymerase IV	((((..((((((((&))))))))))))
42	F3P16_RS00740	-8.35	0.000143895	0.299832	8	25	49	66	cell division protein FtsQ/DivIB	(((((((.(.((.(((((&))))).)).).)))))))
43	gluQRS (F3P16_RS17450)	-8.01	0.000143895	0.299832	7	14	-193	-186	tRNA glutamyl-Q(34) synthetase GluQRS	((((((((&))))))))
44	F3P16_RS09535	-8.44	0.000143895	0.299832	8	17	-193	-184	ABC transporter ATP-binding protein	((((((((((&))))))))))
45	F3P16_RS08365	-7.22	0.00015357	0.297319	34	47	18	33	alpha/beta hydrolase	(((.((((..((((((&)))))).)))))))
46	F3P16_RS13170	-7.13	0.00015357	0.297319	6	12	94	100	alpha/beta hydrolase	(((((((&)))))))
47	F3P16_RS04580	-7.73	0.000186133	0.289963	19	47	-115	-85	GtrA family protein	((((.(((((....(((((......((((((&)))))).........))))))))))))))
48	sdhD (F3P16_RS03710)	-7.23	0.000197961	0.287629	8	14	-158	-152	succinate dehydrogenase, hydrophobic membrane anchor protein	(((((((&)))))))
49	F3P16_RS11695	-6.56	0.000198167	0.28759	29	47	-195	-176	(2Fe-2S)-binding protein	((((........((((((((&)))))))).......))))
50	wecB (F3P16_RS05085)	-5.99	0.000199494	0.287338	8	37	-150	-117	UDP-N-acetylglucosamine 2-epimerase (non-hydrolyzing)	(((.(((((.((...((((((((((....(((((&)))))))))))))))....))))))).)))
51	F3P16_RS01855	-8.02	0.000201805	0.286903	44	49	-29	-24	TIGR03915 family putative DNA repair protein	((((((&))))))
52	gloA (F3P16_RS05405)	-8.29	0.000205922	0.286141	9	19	-109	-99	lactoylglutathione lyase	(((((((((((&)))))))))))
53	nuoK (F3P16_RS15070)	-8.27	0.00021066	0.285285	3	20	13	31	NADH-quinone oxidoreductase subunit NuoK	(((((((...((.((((((&)))))).))..)))))))
54	F3P16_RS13045	-7.64	0.00021534	0.284459	8	15	-158	-151	RHS domain-containing protein	((((((((&))))))))
55	nusB (F3P16_RS00450)	-7.13	0.00024056	0.280318	37	47	-13	-3	transcription antitermination factor NusB	(.(((((((((&))))))))).)
56	prmC (F3P16_RS07160)	-6.96	0.000267383	0.276398	29	46	-183	-167	peptide chain release factor N(5)-glutamine methyltransferase	(((.((((((.((((((&)).)))).)))))).)))
57	F3P16_RS10770	-7.95	0.000270644	0.275951	43	48	-58	-53	AraC family transcriptional regulator	((((((&))))))
58	panC (F3P16_RS15765)	-6.63	0.000273391	0.275578	37	51	-43	-31	pantoate--beta-alanine ligase	(((((((((((((&))))).)))).))))
59	F3P16_RS09005	-7.8	0.000302907	0.271813	44	49	-106	-101	NAD(P)-dependent oxidoreductase	((((((&))))))
60	F3P16_RS11960	-6.49	0.000305802	0.271465	37	47	-131	-121	SMI1/KNR4 family protein	(((((((((((&)))))))))))
61	F3P16_RS03180	-10.21	0.000341773	0.267418	32	49	-117	-97	Hpt domain-containing protein	((((((.(((...((((((((&))))))))))).))))))
62	F3P16_RS06080	-8.43	0.000347014	0.266866	43	81	-179	-144	hypothetical protein	((((((.(((((.....(((((((..(((.((((((&)))))))))))))))).........)))))...))))))
63	F3P16_RS08250	-6.21	0.000366211	0.264921	39	49	-59	-49	cyd operon YbgE family protein	((((.(((.((&)).))).))))
64	F3P16_RS05950	-6.8	0.000370423	0.264509	44	48	-141	-137	hypothetical protein	(((((&)))))
65	trxC (F3P16_RS02580)	-6.17	0.000390411	0.26262	61	72	-68	-57	thioredoxin TrxC	((((((((((((&))))))))))))
66	F3P16_RS19155	-6.52	0.000409365	0.260923	8	20	-89	-77	A24 family peptidase	((((((((.((.(&).)).))))))))
67	gspM (F3P16_RS06470)	-7.5	0.000456653	0.257032	5	12	25	32	type II secretion system protein GspM	((((((((&))))))))
68	F3P16_RS12035	-6.62	0.000492533	0.25436	7	20	82	97	RHS domain-containing protein	(((((((...((((((&)))))).)))))))
69	F3P16_RS11120	-7.61	0.000495573	0.254143	33	44	-15	-4	amino acid ABC transporter ATP-binding protein	((((((((((((&))))))))))))
70	F3P16_RS07845	-6.63	0.000506705	0.253361	70	81	-198	-185	molybdenum cofactor biosynthesis protein MoaE	((((..((((((((&))))))))))))
71	F3P16_RS06160	-7.33	0.000526817	0.251995	45	58	-93	-80	hypothetical protein	(((.(((((((.((&)).))))))).)))
72	F3P16_RS13315	-7.67	0.000588144	0.248152	16	29	70	83	DUF1833 family protein	(((((.((((((((&))))))))))).))
73	F3P16_RS10655	-7.75	0.000596254	0.247676	7	39	48	80	amino acid ABC transporter permease	(((((..(((..((((((.(((.(.((((((((&)))))))).)))).))))))...)))..)))))
74	F3P16_RS11890	-6.82	0.000652018	0.244583	26	31	54	59	ABC transporter ATP-binding protein	((((((&))))))
75	F3P16_RS13425	-5.31	0.000666476	0.243828	41	66	52	70	glutamate 5-kinase	(((((((.((((((((.((&)).))))).......))).)))))))
76	rpoB (F3P16_RS17260)	-7.96	0.000693617	0.242456	6	20	-52	-38	DNA-directed RNA polymerase subunit beta	(((((.....(((((&))))).....)))))
77	F3P16_RS08785	-5.5	0.000696881	0.242295	17	23	-168	-162	MaoC family dehydratase	(((((((&)))))))
78	mltG (F3P16_RS04875)	-5.7	0.000709549	0.241678	19	30	4	15	endolytic transglycosylase MltG	((....((((((&))))))....))
79	F3P16_RS07695	-6.77	0.000790237	0.238005	7	12	-161	-156	thioesterase family protein	((((((&))))))
80	F3P16_RS18340	-6.56	0.000856932	0.235261	38	53	79	94	sugar O-acyltransferase	(((((((((..(((((&)))))..)))))))))
81	rpoC (F3P16_RS17255)	-7.88	0.000877345	0.234468	41	48	53	60	DNA-directed RNA polymerase subunit beta'	((((((((&))))))))
82	hisG (F3P16_RS15525)	-7.45	0.000910899	0.233205	7	13	-69	-63	ATP phosphoribosyltransferase	(((((((&)))))))
83	F3P16_RS08325	-7.32	0.000910899	0.233205	35	51	31	46	SprT family zinc-dependent metalloprotease	((((((((..((((((&))))))...))))))))
84	F3P16_RS18330	-7.96	0.000921818	0.232805	7	14	-49	-42	acylneuraminate cytidylyltransferase family protein	((((((((&))))))))
85	antB (F3P16_RS09380)	-6.04	0.00096234	0.231364	7	16	-27	-19	anthranilate 1,2-dioxygenase small subunit	(((((((((&)))).)))))
86	F3P16_RS11585	-5.54	0.0012012	0.224012	71	81	-124	-114	DUF6521 family protein	(((((.(((((&))))).)))))
87	F3P16_RS01465	-6.42	0.00127358	0.222093	43	49	-115	-109	PilN domain-containing protein	(((((((&)))))))
88	F3P16_RS07025	-6.32	0.00139713	0.219074	9	19	-128	-118	transglutaminase family protein	((((((.((((&)))).))))))
89	F3P16_RS04545	-6.27	0.00139713	0.219074	9	20	-31	-20	alpha/beta fold hydrolase	((.(((.(((((&))))).))).))
90	F3P16_RS13400	-6.17	0.00139713	0.219074	63	70	-192	-185	hypothetical protein	((((((((&))))))))
91	F3P16_RS05980	-8.18	0.00145478	0.217762	7	17	-199	-189	hypothetical protein	(((((((((((&)))))))))))
92	F3P16_RS11000	-5.91	0.00162777	0.214139	39	47	-77	-69	malonate decarboxylase subunit delta	((.((((((&)))))).))
93	F3P16_RS10370	-7.79	0.00201944	0.207275	25	61	-108	-72	Maf family protein	((((((((........((((((((((....(((((((&)))))))...)))...)))))))......))))))))
94	coaE (F3P16_RS17065)	-6.84	0.00229225	0.203295	42	47	94	99	dephospho-CoA kinase	((((((&))))))
95	F3P16_RS10330	-5.99	0.00238357	0.202075	19	24	46	51	nucleotidyltransferase family protein	((((((&))))))
96	F3P16_RS06865	-7.9	0.00240684	0.201773	42	67	-99	-73	FAD-dependent oxidoreductase	((((((((((.(((((.....((((((&)))))).....)))))))))))))))
97	rpsE (F3P16_RS02120)	-5.8	0.00343992	0.190805	6	13	-81	-74	30S ribosomal protein S5	((((((((&))))))))
98	gltB (F3P16_RS01500)	-8.72	0.00403219	0.186023	19	25	-122	-116	glutamate synthase large subunit	(((((((&)))))))
99	ftsB (F3P16_RS08425)	-18.39	0.00459612	0.182126	19	47	-3	25	cell division protein FtsB	((((..((((((((((((((((((((((&))))))))).)))))))))))))..))))
100	F3P16_RS03735	-7.22	0.00506501	0.17926	38	46	-78	-70	2-oxoglutarate dehydrogenase E1 component	(((((((((&)))))))))
101	F3P16_RS13330	-7.66	0.00729116	0.1687	38	47	60	70	tape measure protein	((.((((((((&))))))))))
102	F3P16_RS00205	-7.04	0.00755811	0.167673	73	81	72	80	MFS transporter	(((((((((&)))))))))
103	dld (F3P16_RS18255)	-8.46	0.00762042	0.167439	9	16	72	79	D-lactate dehydrogenase	((((((((&))))))))
104	barB (F3P16_RS05635)	-8.33	0.00822716	0.165263	68	81	42	57	acinetobactin export ABC transporter permease/ATP-binding subunit BarB	((.((((..(((((((&))))))))))).))
105	F3P16_RS01010	-7.02	0.00872151	0.163614	27	52	-120	-89	NAD-dependent succinate-semialdehyde dehydrogenase	(((((((((((..............(((((((&)))))))......)))..))))))))
106	F3P16_RS06310	-7.1	0.00872151	0.163614	67	81	-10	19	ATP-binding protein	(((((((..............((((((((&)))))))))))))))
107	F3P16_RS07270	-6.04	0.00985387	0.160188	40	45	80	85	translocation/assembly module TamB domain-containing protein	((((((&))))))
108	ureC (F3P16_RS13710)	-7.58	0.0112052	0.156614	34	47	-184	-172	urease subunit alpha	(.(((((((((((&)))))).))))).)
109	F3P16_RS14180	-7.95	0.0121703	0.154335	46	54	-146	-138	basic amino acid/polyamine antiporter	(((((((((&)))))))))
110	F3P16_RS03840	-7.96	0.0134153	0.151666	2	14	-88	-75	CapA family protein	(((((((.((((((&)))))))))))))
111	F3P16_RS09805	-8.11	0.013439	0.151617	41	47	-165	-159	ABC transporter permease	(((((((&)))))))
112	F3P16_RS05420	-7.4	0.014262	0.149998	35	43	18	26	EAL domain-containing protein	(((((((((&)))))))))
113	F3P16_RS11550	-6.56	0.0144522	0.149638	39	46	54	61	LysR family transcriptional regulator	((((((((&))))))))
114	F3P16_RS09095	-6.77	0.0144891	0.149569	7	13	66	72	GH3 auxin-responsive promoter family protein	(((((((&)))))))
115	F3P16_RS13905	-7.03	0.0148221	0.148953	46	49	-175	-172	formylglycine-generating enzyme family protein	((((&))))
116	F3P16_RS06875	-7.33	0.0159763	0.146926	37	48	-103	-93	cyclopropane-fatty-acyl-phospholipid synthase family protein	((((.((((((&))))))..))))
117	F3P16_RS08765	-8.43	0.0164138	0.146198	27	49	23	48	LysR family transcriptional regulator	(((((..(((.....(((((..((((&)))))))))....)))..)))))
118	epmA (F3P16_RS04505)	-7.18	0.0168554	0.145484	40	48	73	81	EF-P lysine aminoacylase EpmA	(((((((((&)))))))))
119	F3P16_RS09245	-7.18	0.0168554	0.145484	7	24	-131	-114	fimbrial protein	((((((..((((((((((&)))))).)))).))))))
120	F3P16_RS11895	-6.91	0.0168554	0.145484	41	47	-113	-107	ABC transporter substrate-binding protein	((((.((&)).))))
121	F3P16_RS11425	-7.23	0.0194802	0.141618	41	47	-45	-38	putative 2-aminoethylphosphonate ABC transporter permease subunit	(((.((((&)))))))
122	F3P16_RS18035	-6.96	0.0195983	0.141457	23	31	-33	-25	non-ribosomal peptide synthetase	(((((((((&)))))))))
123	F3P16_RS04985	-11.45	0.0199619	0.140969	42	49	-66	-59	Hsp70 family protein	((((((((&))))))))
124	antC (F3P16_RS09385)	-8.27	0.0217025	0.138758	2	33	-34	-5	anthranilate 1,2-dioxygenase electron transfer component AntC	(((((((((((..((((.....((((((((&))))))))......))))..)))))).)))))
125	F3P16_RS16950	-5.97	0.0218778	0.138546	25	30	88	93	AarF/UbiB family protein	((((((&))))))
126	F3P16_RS00930	-7.29	0.0223968	0.137928	27	48	-114	-93	GGDEF domain-containing protein	((((((((......((((.(((&))).))))......))))))))
127	F3P16_RS11260	-6.46	0.023192	0.137011	51	66	-45	-29	AMP-binding protein	(((..((((.(((((((&)))))))))))..)))
128	kdpA (F3P16_RS07220)	-11	0.0237113	0.13643	24	59	-15	22	potassium-transporting ATPase subunit KdpA	(((((((((...((((..((((((....((((.((((&))))))))....))))))..))))...)))))))))
129	F3P16_RS17915	-8.42	0.0238918	0.136231	30	47	-147	-128	NAD-dependent malic enzyme	(((...((((((.(((((((&)))))))))))))..)))
130	leuA (F3P16_RS16325)	-10.61	0.0245429	0.135528	1	21	-98	-75	2-isopropylmalate synthase	(((((((((....((((.((((((&))))))))))..)))))))))
131	F3P16_RS08990	-8.37	0.0258085	0.134215	41	47	-177	-171	LysR family transcriptional regulator	(((((((&)))))))
132	F3P16_RS07440	-8.39	0.0267589	0.133274	9	26	-144	-126	AAA family ATPase	((((.((((..(((.((((&)))).)))..))))))))
133	pilB (F3P16_RS17050)	-6.91	0.0283488	0.131776	36	48	-155	-143	type IV-A pilus assembly ATPase PilB	((.((.(((((((&))))))).)).))
134	F3P16_RS03780	-7.05	0.0286562	0.131497	73	80	70	77	Ig-like domain-containing protein	((((((((&))))))))
135	F3P16_RS12810	-7.77	0.0305229	0.129868	41	47	50	56	arylsulfatase	(((((((&)))))))
136	F3P16_RS03105	-19.19	0.0314148	0.129127	24	49	17	44	tetratricopeptide repeat protein	((((((((((((..(....(((..((((&))))..)))..)..))))))))))))
137	F3P16_RS05940	-8.62	0.0319867	0.128663	43	71	-3	35	ABC transporter ATP-binding protein	(((((((.......((((((...((((((((((.((((&))))))))))))))..)))))))))))))
138	cysN (F3P16_RS13775)	-7.48	0.0329797	0.127878	28	47	-41	-21	sulfate adenylyltransferase subunit CysN	((((..(((((((..((((((&))))))..))))))).))))
139	F3P16_RS11720	-7.29	0.0348875	0.12644	7	13	54	60	dihydrodipicolinate synthase family protein	(((((((&)))))))
140	lpxL (F3P16_RS16530)	-9.32	0.0349399	0.126401	9	35	-145	-118	LpxL/LpxP family Kdo(2)-lipid IV(A) lauroyl/palmitoleoyl acyltransferase	((((((((......((((..((((((((&))))))))...))))....))))))))
141	F3P16_RS16460	-12.21	0.0360498	0.125603	18	47	-84	-51	cation:proton antiporter	(((..((((.......((((.....(((((((((&)))))))))..))))......))))..)))
142	csuD (F3P16_RS06765)	-6.02	0.0367281	0.125129	36	49	-86	-68	Csu fimbrial usher CsuD	((((((.....((((((((&))))))))))))))
143	F3P16_RS11580	-6.3	0.038729	0.123781	8	15	87	94	DUF3732 domain-containing protein	((((((((&))))))))
144	F3P16_RS08515	-6.93	0.0394229	0.12333	12	19	79	86	MBL fold metallo-hydrolase	((((((((&))))))))
145	F3P16_RS14675	-7.72	0.0402686	0.122793	39	49	-74	-63	tetratricopeptide repeat protein	(((((((.((((&)))))))))))
146	repM (F3P16_RS18760)	-6.23	0.042271	0.121567	35	45	-184	-174	replication initiation protein RepM	((..(((((((&)))))))..))
147	ata (F3P16_RS13620)	-7.66	0.0430151	0.121127	14	34	-133	-107	trimeric autotransporter adhesin Ata	((((((.((((......((((((((((&)))))))))))))).))))))
148	F3P16_RS03140	-6.24	0.0430242	0.121121	35	49	23	37	proline--tRNA ligase	((((....(((((((&)))))))....))))
149	blp1 (F3P16_RS03995)	-6.57	0.0430505	0.121106	7	12	-135	-130	biofilm-associated Ig-like repeat protein Blp1	((((((&))))))
150	recJ (F3P16_RS00820)	-9.25	0.0467569	0.11903	8	20	28	41	single-stranded-DNA-specific exonuclease RecJ	((((((.((((.((&)))))).))))))
151	F3P16_RS13310	-8.36	0.0477189	0.11852	37	45	-162	-154	hypothetical protein	(((((((((&)))))))))
152	F3P16_RS08125	-6.59	0.0478255	0.118464	8	20	52	60	GGDEF domain-containing protein	(((((((((&))))....)))))
153	F3P16_RS11905	-8.43	0.0494026	0.117652	14	36	28	56	transcriptional regulator	((((((......((((..((.((((((((&))).))))).)).))))))))))

## Sheet: sRNA22
Index	Target	Energy	P-value	Probability	sRNA start	sRNA stop	Target start	Target stop	Annotation	Interaction
1	F3P16_RS11690	-7.7	3.02505e-05	0.428466	25	34	-192	-183	FAD/NAD(P)-binding oxidoreductase	((((((((((&))))))))))
2	rseP (F3P16_RS08000)	-7.12	8.32728e-05	0.375577	25	30	-10	-5	RIP metalloprotease RseP	((((((&))))))
3	nuoN (F3P16_RS15055)	-7.15	8.32728e-05	0.375577	2	17	-189	-170	NADH-quinone oxidoreductase subunit NuoN	((((((.....(((((((((&))))))))).))))))
4	F3P16_RS07855	-7.58	8.50605e-05	0.374513	25	30	-14	-9	molybdopterin molybdotransferase MoeA	((((((&))))))
5	F3P16_RS10685	-8.33	8.72818e-05	0.373223	7	16	-100	-92	LLM class flavin-dependent oxidoreductase	(((((((((&)))).)))))
6	F3P16_RS09910	-6.69	8.84316e-05	0.37257	38	55	-54	-36	PepSY-associated TM helix domain-containing protein	(((((.(((.(((((.(((&))).))))).))))))))
7	F3P16_RS05280	-8.18	8.95923e-05	0.37192	19	29	-133	-123	aspartate aminotransferase family protein	(((((((((((&)))))))))))
8	F3P16_RS10130	-7	9.22419e-05	0.370468	5	13	-43	-35	Zn-dependent oligopeptidase	(((((((((&)))))))))
9	adeK (F3P16_RS03570)	-7.94	9.33059e-05	0.369898	5	20	-196	-183	multidrug efflux RND transporter outer membrane channel subunit AdeK	((((((((((((((&))))))))..))))))
10	F3P16_RS13285	-6.99	9.47792e-05	0.36912	25	30	-66	-61	Y-family DNA polymerase	((((((&))))))
11	dnaA (F3P16_RS00005)	-7.97	9.57801e-05	0.368599	33	39	-107	-101	chromosomal replication initiator protein DnaA	(((((((&)))))))
12	F3P16_RS00945	-7.88	0.000107312	0.362988	7	15	86	94	zinc-binding dehydrogenase	((((.((((&)))).))))
13	acnD (F3P16_RS18225)	-7.38	0.000131692	0.353013	50	55	52	57	Fe/S-dependent 2-methylisocitrate dehydratase AcnD	((((((&))))))
14	mraY (F3P16_RS01440)	-6.57	0.000139514	0.350231	36	55	-28	-10	phospho-N-acetylmuramoyl-pentapeptide-transferase	((((..(((((((.(((((&))))).))).))))..))))
15	F3P16_RS13855	-8.42	0.000145587	0.348185	25	31	45	51	FtsX-like permease family protein	(((((((&)))))))
16	F3P16_RS16985	-8.4	0.000150347	0.346645	27	50	-64	-41	monovalent cation/H+ antiporter subunit D	(((((..((((((.......((((&)))).......))))))..)))))
17	F3P16_RS01590	-7.42	0.000154403	0.345374	24	30	-13	-7	PilW family protein	(((((((&)))))))
18	cyoB (F3P16_RS07075)	-7.68	0.000154842	0.345239	10	15	-183	-178	cytochrome o ubiquinol oxidase subunit I	((((((&))))))
19	xdhB (F3P16_RS05695)	-7.95	0.000155748	0.34496	24	54	81	99	xanthine dehydrogenase molybdopterin binding subunit	((.((((((((((((((((&)))))..).)))).........)))))).))
20	gatB (F3P16_RS03330)	-6.34	0.000157135	0.344538	5	17	-190	-178	Asp-tRNA(Asn)/Glu-tRNA(Gln) amidotransferase subunit GatB	((((.(((.((((&)))).))).))))
21	lpxK (F3P16_RS10295)	-6.99	0.000160233	0.343609	35	53	-98	-76	tetraacyldisaccharide 4'-kinase	((.(((((..(((((((...(((&)))))))))))))).).))
22	ispC (F3P16_RS07995)	-7.75	0.000163055	0.342779	6	15	-95	-86	1-deoxy-D-xylulose-5-phosphate reductoisomerase	((((((((((&))))))))))
23	F3P16_RS06085	-6.72	0.000163977	0.342511	46	51	-197	-192	portal protein	((((((&))))))
24	F3P16_RS14860	-7.73	0.000173089	0.33995	10	15	-118	-113	cell division protein ZipA	((((((&))))))
25	lptG (F3P16_RS17530)	-6.89	0.00017791	0.338653	25	39	-125	-106	LPS export ABC transporter permease LptG	((((....((((....((((&))))...))))))))
26	F3P16_RS07725	-7.35	0.00017791	0.338653	44	50	-43	-37	alpha/beta hydrolase	(((((((&)))))))
27	gspK (F3P16_RS10250)	-7.13	0.00017791	0.338653	21	50	-34	-5	type II secretion system minor pseudopilin GspK	(((((((((...........((((((((((&))))))))))..........)))).)))))
28	F3P16_RS09035	-7.09	0.000182687	0.337405	1	16	77	89	iron ABC transporter permease	(((.(((((((((&)))))))).)...)))
29	F3P16_RS05475	-7.88	0.000198504	0.333511	46	55	-8	2	fatty acid desaturase family protein	((((.(((((&))))).))))
30	F3P16_RS16915	-8.37	0.000201649	0.332777	26	52	53	82	UvrD-helicase domain-containing protein	(((....(((((..(((((((..((((.((&)).))))..)).))))))))))..)))
31	bamB (F3P16_RS16170)	-7.97	0.000212202	0.330401	10	20	-195	-185	outer membrane protein assembly factor BamB	(((.(((((((&))))))).)))
32	F3P16_RS04215	-6.47	0.000237679	0.325156	24	35	28	36	alpha/beta hydrolase	(((((((((&))))...)))))
33	tolA (F3P16_RS04735)	-5.23	0.000240513	0.32461	23	30	-67	-60	cell envelope integrity protein TolA	((.(((((&))))).))
34	F3P16_RS08265	-6.29	0.000249707	0.322887	11	47	-6	34	cytochrome ubiquinol oxidase subunit I	((((((.(((.....((...((.(((.(((((((((((((&))))))))).)))))))..)).))...))).))))))
35	bauC (F3P16_RS05580)	-6.66	0.000258854	0.32124	33	40	-46	-39	ferric acinetobactin ABC transporter permease subunit BauC	((((((((&))))))))
36	ftsL (F3P16_RS01420)	-7.69	0.000270135	0.319293	42	50	73	81	cell division protein FtsL	(((((((((&)))))))))
37	F3P16_RS11495	-6.56	0.000303286	0.314043	49	54	30	35	LLM class flavin-dependent oxidoreductase	((((((&))))))
38	F3P16_RS14820	-6.6	0.000313894	0.312494	25	30	-14	-9	8-amino-7-oxononanoate synthase	((((((&))))))
39	F3P16_RS10020	-6.15	0.0003164	0.312136	24	32	86	94	IscS subfamily cysteine desulfurase	((((.((((&)))).))))
40	F3P16_RS07065	-7.09	0.00032538	0.310878	48	55	-42	-35	cytochrome o ubiquinol oxidase subunit IV	(((.((((&)))).)))
41	F3P16_RS13170	-8.17	0.000365678	0.305664	6	15	-123	-115	alpha/beta hydrolase	(((((((((&))))).))))
42	F3P16_RS07165	-7.59	0.000366795	0.305529	14	20	-29	-23	ABC transporter permease	(((((((&)))))))
43	F3P16_RS16115	-6.08	0.000389884	0.302823	24	29	80	85	MacB family efflux pump subunit	((((((&))))))
44	F3P16_RS08365	-7.98	0.000391411	0.30265	10	15	-148	-143	alpha/beta hydrolase	((((((&))))))
45	F3P16_RS05095	-5.07	0.000401913	0.301481	51	54	-22	-19	hypothetical protein	((((&))))
46	F3P16_RS14630	-8.18	0.000408626	0.300752	9	15	35	41	YfhL family 4Fe-4S dicluster ferredoxin	(((((((&)))))))
47	F3P16_RS06135	-6.32	0.00041935	0.299612	36	43	75	82	hypothetical protein	((((((((&))))))))
48	F3P16_RS00740	-7.83	0.000432298	0.298277	46	55	-175	-165	cell division protein FtsQ/DivIB	(((((..((((&)))).)))))
49	F3P16_RS05445	-7.67	0.000444944	0.297015	2	32	-15	11	YbdD/YjiX family protein	((((((..(((...((((.(((((((&))))))).))))........)))..))))))
50	F3P16_RS13335	-7.62	0.000444944	0.297015	36	51	-72	-58	hypothetical protein	((((.((((((((((&)))))))))).)).))
51	F3P16_RS18305	-6.26	0.000458728	0.295683	42	54	19	31	glycosyltransferase	(((..((((((((&))))))))..)))
52	F3P16_RS11000	-7.77	0.000459584	0.295601	49	55	62	68	malonate decarboxylase subunit delta	(((((((&)))))))
53	F3P16_RS18355	-6.81	0.000462032	0.29537	33	39	-14	-8	LegC family aminotransferase	((.((((&)))).))
54	F3P16_RS06160	-5.95	0.000484074	0.293342	33	37	25	29	hypothetical protein	(((((&)))))
55	wecB (F3P16_RS05085)	-6.33	0.000487588	0.293028	7	27	-89	-68	UDP-N-acetylglucosamine 2-epimerase (non-hydrolyzing)	(((((((.((((...((.((((&)))).))..)))).)))))))
56	F3P16_RS05900	-7.86	0.000524372	0.289881	49	55	-158	-152	AzlD domain-containing protein	(((((((&)))))))
57	F3P16_RS19155	-8.41	0.000595915	0.284394	32	40	-132	-123	A24 family peptidase	(((((.((((&)))))))))
58	F3P16_RS12035	-8.45	0.000615227	0.283034	2	17	71	88	RHS domain-containing protein	(((((((.((((.(((((&))))))))))))))))
59	F3P16_RS02585	-7.5	0.000621306	0.282616	25	36	-10	2	acyl-CoA thioesterase	((((.(.(((((&))))).).))))
60	F3P16_RS13045	-6.93	0.000628127	0.282152	46	50	79	83	RHS domain-containing protein	(((((&)))))
61	nuoK (F3P16_RS15070)	-7.52	0.000635398	0.281663	25	54	-33	6	NADH-quinone oxidoreductase subunit NuoK	(((((...((......((((.(((....((.....((((&))))))..))))))).....))...)))))
62	panC (F3P16_RS15765)	-6.53	0.000643471	0.281127	3	34	-147	-117	pantoate--beta-alanine ligase	(((((((..(((((((((((..(((.(((((&))))))))...))))))))..))).)))))))
63	trxC (F3P16_RS02580)	-6.76	0.000647416	0.280868	46	50	-48	-44	thioredoxin TrxC	(((((&)))))
64	F3P16_RS08785	-6.97	0.000655882	0.280318	25	30	-59	-54	MaoC family dehydratase	((((((&))))))
65	F3P16_RS01855	-7.09	0.000678829	0.278864	46	52	-160	-154	TIGR03915 family putative DNA repair protein	(((((((&)))))))
66	F3P16_RS11890	-8.26	0.000679781	0.278805	30	55	-96	-71	ABC transporter ATP-binding protein	(((.......((((((((((.(((((&))))).)))))))))).......)))
67	F3P16_RS01430	-4.44	0.00068101	0.278729	46	50	-173	-169	UDP-N-acetylmuramoyl-L-alanyl-D-glutamate--2,6-diaminopimelate ligase	(((((&)))))
68	F3P16_RS03180	-8.99	0.000695592	0.277835	32	48	-152	-137	Hpt domain-containing protein	(((...((((((((((&))))).)))))...)))
69	F3P16_RS18540	-7.69	0.000708712	0.277049	35	55	-88	-69	peptidylprolyl isomerase	(((.(((.(((((....(((&)))....))))).)))..)))
70	F3P16_RS07990	-7.06	0.000719765	0.276398	46	51	-118	-113	phosphatidate cytidylyltransferase	((((((&))))))
71	nusB (F3P16_RS00450)	-7.41	0.000748102	0.274778	1	15	-185	-171	transcription antitermination factor NusB	((((.(((((..(((&)))...)))))))))
72	F3P16_RS06115	-7.13	0.000748102	0.274778	21	33	-109	-96	GNAT family N-acetyltransferase	((((((.(((((((&)))))))))))))
73	F3P16_RS11960	-7.93	0.000799	0.27203	10	15	-137	-132	SMI1/KNR4 family protein	((((((&))))))
74	F3P16_RS16030	-7.89	0.000803167	0.271813	1	13	-77	-65	TatD family hydrolase	((((((((..(((&)))..))))))))
75	antB (F3P16_RS09380)	-8.38	0.000814384	0.271236	10	29	46	64	anthranilate 1,2-dioxygenase small subunit	(((((((.(.(((((((((&))))))))).)..)))))))
76	F3P16_RS16990	-8.11	0.000814384	0.271236	40	49	-135	-126	Na+/H+ antiporter subunit E	((((((((((&))))))))))
77	znuB (F3P16_RS17900)	-6.39	0.000816733	0.271116	51	55	95	99	zinc ABC transporter permease subunit ZnuB	(((((&)))))
78	F3P16_RS15950	-6.51	0.000863491	0.268807	49	55	-11	-6	hypothetical protein	((((((&)))).))
79	F3P16_RS06080	-7.98	0.00092154	0.266123	25	55	-5	12	hypothetical protein	(((...(((((((((((&)))))))................)))).)))
80	F3P16_RS17005	-7.41	0.000937786	0.265404	46	55	-170	-160	ribosome-binding factor A	(((((.(((((&))))))))))
81	F3P16_RS18930	-7.98	0.000956058	0.264612	28	50	-138	-115	hypothetical protein	((((.(.(((((((.((...((((&))))..)).))))))).).))))
82	gluQRS (F3P16_RS17450)	-6.07	0.000997624	0.262869	13	24	82	93	tRNA glutamyl-Q(34) synthetase GluQRS	(((((..(((((&)))))..)))))
83	rplO (F3P16_RS02130)	-6.51	0.00101004	0.262363	6	29	-110	-88	50S ribosomal protein L15	(((((....((.((((..(((((&)))))..))))..))....)))))
84	F3P16_RS16420	-7.57	0.00101297	0.262245	35	48	67	79	biopolymer transporter ExbD	(((((((((..((&))..).))))))))
85	F3P16_RS08450	-5.93	0.00105904	0.260433	18	28	-78	-68	3-carboxy-cis,cis-muconate cycloisomerase	(((((((((((&)))))))))))
86	ruvX (F3P16_RS17100)	-7.06	0.00106641	0.260151	20	39	54	70	Holliday junction resolvase RuvX	((.((((..((((((((&)))))))).....)))).))
87	F3P16_RS18340	-8.19	0.00108261	0.259538	25	49	51	72	sugar O-acyltransferase	((((((((.....(((((((((&))))).)))).......))))))))
88	F3P16_RS13400	-7.13	0.00114586	0.257238	10	15	-135	-130	hypothetical protein	((((((&))))))
89	F3P16_RS07695	-7.73	0.00115171	0.257032	44	50	-49	-43	thioesterase family protein	(((((((&)))))))
90	tolR (F3P16_RS04740)	-7.66	0.00115171	0.257032	44	50	53	59	protein TolR	(((((((&)))))))
91	F3P16_RS11760	-4.65	0.00121368	0.25492	53	55	62	64	cyanate transporter	(((&)))
92	F3P16_RS10410	-7.27	0.00121525	0.254868	23	30	-128	-121	MaoC family dehydratase	((((((((&))))))))
93	F3P16_RS11585	-8	0.00122816	0.254444	41	55	-161	-148	DUF6521 family protein	(((.((((((((((&)))))))).)).)))
94	F3P16_RS11120	-8.01	0.00123366	0.254264	13	22	-39	-30	amino acid ABC transporter ATP-binding protein	((((((.(((&))).))))))
95	F3P16_RS04580	-6.11	0.00131792	0.251618	35	52	-175	-160	GtrA family protein	((.(((((.(((((((&)))..)))).))))).))
96	nuoJ (F3P16_RS15075)	-8.34	0.00132204	0.251494	7	14	-24	-17	NADH-quinone oxidoreductase subunit J	((((((((&))))))))
97	F3P16_RS13315	-8.4	0.00132204	0.251494	21	48	-111	-89	DUF1833 family protein	(((...(((((((((.(((((((&)))))))))))....))))).....)))
98	F3P16_RS13575	-5.62	0.00133873	0.250993	53	55	93	95	hypothetical protein	(((&)))
99	F3P16_RS06120	-6.33	0.00137398	0.249958	22	41	32	48	hypothetical protein	((((((.((..((((((&))))))..))....))))))
100	F3P16_RS07845	-6.78	0.0014372	0.248171	26	31	-13	-8	molybdenum cofactor biosynthesis protein MoaE	((((((&))))))
101	F3P16_RS10830	-7.08	0.00151682	0.246038	19	27	-96	-88	chromate transporter	(((((((((&)))))))))
102	ilvN (F3P16_RS16080)	-7.32	0.00151682	0.246038	21	27	-123	-117	acetolactate synthase small subunit	(((((((&)))))))
103	F3P16_RS14395	-6.87	0.00155366	0.245092	33	46	68	81	RnfH family protein	((((....((((((&))))))....))))
104	F3P16_RS07795	-5.81	0.00163388	0.243113	52	55	-9	-6	ABC transporter substrate-binding protein	((((&))))
105	nth (F3P16_RS13655)	-6.5	0.00169401	0.241698	10	39	-169	-141	endonuclease III	((((......(((((((((((...(((((&)))))....))))))).)))).....))))
106	mltG (F3P16_RS04875)	-5.69	0.00169488	0.241678	23	28	48	53	endolytic transglycosylase MltG	((((((&))))))
107	F3P16_RS00595	-6.6	0.0017572	0.240268	22	29	-133	-126	hypothetical protein	((((((((&))))))))
108	F3P16_RS10770	-6.05	0.00183992	0.238478	13	35	-80	-57	AraC family transcriptional regulator	((.((((.....(((((((.((((&)))).)))))))....)))).))
109	F3P16_RS17345	-6.15	0.00183992	0.238478	29	35	11	17	PDZ domain-containing protein	(((((((&)))))))
110	hisG (F3P16_RS15525)	-7.99	0.00187355	0.237776	51	55	83	87	ATP phosphoribosyltransferase	(((((&)))))
111	F3P16_RS05155	-6.26	0.00187592	0.237727	3	17	-77	-62	hypothetical protein	(((((((..(((((((&))))))).)))))))
112	rplA (F3P16_RS17275)	-6.39	0.00195182	0.236192	33	39	-18	-11	50S ribosomal protein L1	((((.(((&)))))))
113	coaE (F3P16_RS17065)	-7.71	0.00198322	0.235575	25	49	-24	5	dephospho-CoA kinase	(((....(((((..(((((....((.(((&))).))....))))))))))..)))
114	hisH (F3P16_RS01235)	-8.18	0.00199442	0.235358	45	55	82	93	imidazole glycerol phosphate synthase subunit HisH	(.((.(((((((&))))))))).)
115	lptB (F3P16_RS12230)	-7.1	0.00210921	0.233205	11	30	-140	-120	LPS export ABC transporter ATP-binding protein	((.(((....((.((((((((&))))))))))....))).))
116	F3P16_RS18330	-7.99	0.00213132	0.232805	45	54	39	49	acylneuraminate cytidylyltransferase family protein	(((((.(((((&))))))))))
117	F3P16_RS01465	-7.93	0.00213132	0.232805	31	55	79	99	PilN domain-containing protein	((.(((((((((..(((((((&)))))))..))))))....))).))
118	gspM (F3P16_RS06470)	-6.04	0.00251595	0.226486	47	55	-20	-11	type II secretion system protein GspM	((.(((.(((&)))))).))
119	F3P16_RS07025	-6.13	0.00269909	0.223837	24	32	-13	-6	transglutaminase family protein	((((((((&)))).))))
120	F3P16_RS07840	-5.82	0.00297727	0.220164	27	33	25	31	MoaD/ThiS family protein	(((((((&)))))))
121	coq7 (F3P16_RS07255)	-6.17	0.00306575	0.219074	35	41	-15	-9	2-polyprenyl-3-methyl-6-methoxy-1,4-benzoquinone monooxygenase	(((((((&)))))))
122	F3P16_RS05980	-8.28	0.00317596	0.217762	16	48	-122	-90	hypothetical protein	((((..((((((........((((...((((((&))))))...))))........))))))..))))
123	metW (F3P16_RS16335)	-8.43	0.00317596	0.217762	14	20	-193	-187	methionine biosynthesis protein MetW	(((((((&)))))))
124	F3P16_RS11330	-6.59	0.00321091	0.217357	30	37	81	88	3-oxoacid CoA-transferase subunit B	((((((((&))))))))
125	rpoC (F3P16_RS17255)	-6.18	0.00346226	0.214573	46	54	-97	-90	DNA-directed RNA polymerase subunit beta'	((((((((&))))).)))
126	gspJ (F3P16_RS10255)	-6.12	0.00431207	0.206567	3	17	78	99	type II secretion system minor pseudopilin GspJ	((((.......(((.(((((((&))))))).)))))))
127	F3P16_RS05105	-5.73	0.00497931	0.201399	33	55	-60	-40	hypothetical protein	(((..(((((.((((((.(((&)))))))))..))).))...)))
128	F3P16_RS07270	-8.14	0.00643018	0.192366	3	15	51	63	translocation/assembly module TamB domain-containing protein	((((.((((((((&)))))))).))))
129	F3P16_RS10400	-5.87	0.00672447	0.190805	14	26	-100	-87	DUF2058 domain-containing protein	((((((..((((((&)))))).))))))
130	gltB (F3P16_RS01500)	-8.55	0.00772061	0.186023	34	39	-18	-13	glutamate synthase large subunit	((((((&))))))
131	F3P16_RS11815	-5.87	0.0081222	0.184281	29	35	-124	-118	OmpA family protein	(((((((&)))))))
132	F3P16_RS10370	-6.14	0.00862983	0.182208	6	13	-26	-19	Maf family protein	((((((((&))))))))
133	F3P16_RS03735	-7.67	0.00895796	0.180938	34	49	-72	-54	2-oxoglutarate dehydrogenase E1 component	(((((((((.......(((&)))....)))))))))
134	F3P16_RS17565	-7.57	0.0127853	0.16902	25	30	-179	-174	DNA adenine methylase	((((((&))))))
135	F3P16_RS01105	-4.06	0.0131378	0.168123	36	47	80	91	hypothetical protein	(((....(((((&)))))....)))
136	nudC (F3P16_RS13165)	-4.42	0.0131378	0.168123	8	13	-47	-42	NAD(+) diphosphatase	((((((&))))))
137	lnt (F3P16_RS16835)	-7.36	0.0134174	0.16743	36	45	-50	-41	apolipoprotein N-acyltransferase	((((((((((&))))))))))
138	F3P16_RS11830	-6.93	0.0134174	0.16743	9	15	74	80	hypothetical protein	(((((((&)))))))
139	F3P16_RS06865	-6.2	0.0138097	0.166483	5	12	-124	-117	FAD-dependent oxidoreductase	((((((((&))))))))
140	rsmB (F3P16_RS00125)	-8.2	0.0143338	0.165263	51	55	-128	-124	16S rRNA (cytosine(967)-C(5))-methyltransferase RsmB	(((((&)))))
141	pstA (F3P16_RS05315)	-7.88	0.0147889	0.164242	1	18	-68	-52	phosphate ABC transporter permease PstA	((((((((.((((((((&))))))))..))))))))
142	F3P16_RS01010	-7.42	0.0150766	0.163614	12	20	-49	-41	NAD-dependent succinate-semialdehyde dehydrogenase	(((((((((&)))))))))
143	kdpA (F3P16_RS07220)	-8.15	0.0157424	0.162209	26	38	-23	-10	potassium-transporting ATPase subunit KdpA	(((((((...((((&))))..)))))))
144	dld (F3P16_RS18255)	-7.31	0.016984	0.159752	25	39	22	36	D-lactate dehydrogenase	(.((.(((((((.((&)).))))))).)).)
145	pgi (F3P16_RS18285)	-7.75	0.0193806	0.155516	51	55	-67	-63	glucose-6-phosphate isomerase	(((((&)))))
146	F3P16_RS11700	-7.24	0.0200933	0.154365	10	38	71	97	FAD-dependent oxidoreductase	(((((......(.((((((((((((((&)))).))))))..)))))......)))))
147	F3P16_RS04595	-7.07	0.0200933	0.154365	25	47	-5	20	ABC transporter permease	((((..((((((.(((....(((((&))))).))).))))))...))))
148	msbA (F3P16_RS10300)	-7.65	0.0206968	0.153424	50	55	-139	-134	lipid A export permease/ATP-binding protein MsbA	((((((&))))))
149	F3P16_RS09095	-6.75	0.0208977	0.153117	21	48	-63	-34	GH3 auxin-responsive promoter family protein	((((....((((.....((((((.((((((&))))))))))))..))))......))))
150	epmA (F3P16_RS04505)	-8.19	0.0227146	0.15048	24	38	-14	1	EF-P lysine aminoacylase EpmA	((((((.(..(((((&)))))..).))))))
151	F3P16_RS06875	-6.96	0.0227566	0.150422	24	34	-18	-9	cyclopropane-fatty-acyl-phospholipid synthase family protein	((((((((((&)))))).))))
152	F3P16_RS11540	-7.54	0.0227735	0.150399	25	40	-39	-24	hydroxymethylglutaryl-CoA lyase	(((((..((((((.((&)).))))))..)))))
153	csuD (F3P16_RS06765)	-7.37	0.0230648	0.149998	28	39	-35	-24	Csu fimbrial usher CsuD	(((..(((((((&)))))))..)))
154	F3P16_RS02525	-7	0.0238411	0.148957	8	16	-15	-7	diguanylate cyclase	(((((.(((&))).)))))
155	F3P16_RS09245	-6.96	0.0238447	0.148953	16	26	86	96	fimbrial protein	(((((.(((((&))))).)))))
156	F3P16_RS13330	-5.06	0.0241141	0.1486	40	53	16	30	tape measure protein	(((.(((.(((((((&)))))))))).)))
157	F3P16_RS18325	-7.67	0.0243027	0.148355	28	40	2	14	oligosaccharide flippase family protein	((((((..(((((&)))))..))))))
158	F3P16_RS18035	-7.7	0.0259875	0.146259	31	48	-78	-62	non-ribosomal peptide synthetase	((((.((((..((((((&))))))...)))).))))
159	F3P16_RS00205	-6.86	0.0263298	0.145851	39	55	21	36	MFS transporter	(((((...((((((((&))))))))....)))))
160	rpoB (F3P16_RS17260)	-5.78	0.0276896	0.144284	53	55	-8	-6	DNA-directed RNA polymerase subunit beta	(((&)))
161	F3P16_RS11425	-8.27	0.0287839	0.143083	23	39	-134	-116	putative 2-aminoethylphosphonate ABC transporter permease subunit	((.((.(((((..((((((&))))))))))).)).))
162	blp1 (F3P16_RS03995)	-8.08	0.0311852	0.14061	23	43	78	100	biofilm-associated Ig-like repeat protein Blp1	(((((.((..((((.((((((((&))))))))))))..)))))))
163	ureC (F3P16_RS13710)	-13.17	0.0327174	0.139137	21	34	-192	-178	urease subunit alpha	(((((.(((((((((&))))))))))))))
164	F3P16_RS18995	-7.68	0.0333635	0.138538	45	55	73	82	Ig-like domain-containing protein	(((((.((((&)))).).))))
165	F3P16_RS03780	-7.07	0.0420744	0.131497	33	38	55	60	Ig-like domain-containing protein	((((((&))))))
166	F3P16_RS08960	-6.29	0.0439667	0.130175	10	20	-197	-188	HlyD family secretion protein	((((((((((&))))).)))))
167	F3P16_RS07440	-7.77	0.0453039	0.129277	7	36	-47	-11	AAA family ATPase	((((...(((.........((((((((...(((((((&)))))))....))))...)))).)))))))
168	aspT (F3P16_RS06805)	-7.37	0.0462304	0.128672	35	42	-101	-94	aspartate-alanine antiporter	((((((((&))))))))
169	F3P16_RS05530	-8.15	0.0462492	0.12866	25	48	-38	-14	hypothetical protein	((((.....(((.....((((((((&))))))))....))).....))))
170	F3P16_RS11260	-9.7	0.04712	0.128102	26	55	-132	-100	AMP-binding protein	((((.((((((........((((.((...((((&))))..)))))).......)).))))))))
171	leuA (F3P16_RS16325)	-6	0.0484999	0.127241	7	16	31	42	2-isopropylmalate synthase	(((.(.((((((&))))))))))
172	cysN (F3P16_RS13775)	-7.44	0.0495283	0.126616	25	30	-45	-40	sulfate adenylyltransferase subunit CysN	((((((&))))))
173	lpxL (F3P16_RS16530)	-8.95	0.0498879	0.126401	4	20	74	89	LpxL/LpxP family Kdo(2)-lipid IV(A) lauroyl/palmitoleoyl acyltransferase	(..(((((((((((((&)))))).)))))))..)

## Sheet: sRNA23
Index	Target	Energy	P-value	Probability	sRNA start	sRNA stop	Target start	Target stop	Annotation	Interaction
1	gltB (F3P16_RS01500)	-10.58	1.92327e-06	0.496465	99	136	60	92	glutamate synthase large subunit	(((((((.(((((((((((((....((((((((&)))))).))...))))).)))))).))..)))..))))
2	rpoB (F3P16_RS17260)	-10.33	8.66841e-06	0.452351	73	83	-22	-12	DNA-directed RNA polymerase subunit beta	(((((((((((&)))))))))))
3	F3P16_RS07510	-8.82	1.85152e-05	0.430417	65	78	-163	-150	Lrp/AsnC family transcriptional regulator	((((.((.((((((&)))))).)).))))
4	F3P16_RS03180	-14.73	3.31234e-05	0.413724	59	67	-47	-39	Hpt domain-containing protein	(.(((((((&))))))).)
5	F3P16_RS15195	-16.26	0.000109983	0.37955	124	143	-10	11	MFS transporter	(((((((((..((((((((((&))))))))))))))))).))
6	rpoC (F3P16_RS17255)	-10.53	0.000216439	0.360393	107	116	35	43	DNA-directed RNA polymerase subunit beta'	(((((((((&))).))))))
7	abeS (F3P16_RS06255)	-14.92	0.000273989	0.353734	67	80	-9	5	multidrug efflux SMR transporter AbeS	((.(((((((((((&))))))))))).))
8	F3P16_RS07270	-8.39	0.000345975	0.347151	103	113	25	35	translocation/assembly module TamB domain-containing protein	((((((((.((&)).))))))))
9	F3P16_RS07710	-21.03	0.000348465	0.346948	56	89	37	71	low molecular weight phosphotyrosine protein phosphatase	(((.(((((((((....(((((((((((.((((((&)))))).))))..))))))).))))))))).)))
10	F3P16_RS04215	-8.19	0.000368347	0.345383	66	88	-121	-94	alpha/beta hydrolase	((((((.....((((.....((((((((&))).))))).))))...))))))
11	F3P16_RS08905	-8.42	0.00047955	0.337942	52	60	-117	-109	MFS transporter	(((((((((&)))))))))
12	ribB (F3P16_RS14740)	-12.65	0.000537665	0.334716	102	113	-70	-59	3,4-dihydroxy-2-butanone-4-phosphate synthase	((((((((((((&))))))))))))
13	F3P16_RS07745	-12.82	0.000661738	0.328861	13	27	76	91	PepSY-associated TM helix domain-containing protein	((((((((.(((((((&)))))))))))))))
14	F3P16_RS14250	-10.67	0.000950884	0.318634	122	135	-65	-53	MFS transporter	(((((((((((((&))))))).))))))
15	F3P16_RS12035	-10.01	0.00112265	0.313946	7	19	-112	-102	RHS domain-containing protein	((((((.((((&))))...))))))
16	F3P16_RS13430	-8.03	0.00131994	0.309372	123	133	-55	-45	hypothetical protein	(((((((((((&)))))))))))
17	F3P16_RS18895	-12.32	0.00137515	0.308213	62	79	-191	-176	hypothetical protein	((((((((..((((((&))))))...)))).))))
18	F3P16_RS00115	-13.5	0.00143806	0.306949	10	29	38	58	sodium-dependent transporter	(((((((.((((..(((((((&)))))))..)))))))))))
19	F3P16_RS12335	-12.44	0.00161509	0.303665	59	85	-148	-114	cold-shock protein	((((((((.((.((((..(((.((......(((((&))))))).))).)))))).))))))))
20	F3P16_RS01875	-17.43	0.00180947	0.300448	74	112	-162	-125	acyl-CoA dehydrogenase C-terminal domain-containing protein	(((((((.(..((..((((((..(((((((((((((((&))))))))))))).))..))))))...))..))))))))
21	F3P16_RS11535	-9.19	0.0022419	0.294374	5	18	-178	-165	MFS transporter	(((((...((((((&))))))...)))))
22	F3P16_RS00110	-16.02	0.00284145	0.287642	61	85	-82	-58	TIGR04219 family outer membrane beta-barrel protein	(((((((((.((((.(((((.((((&)))).))))).)))).)))))))))
23	F3P16_RS13425	-7.44	0.0034638	0.282002	125	132	-162	-155	glutamate 5-kinase	((((((((&))))))))
24	F3P16_RS10920	-7.31	0.00351329	0.281597	1	12	80	91	MFS transporter	((((.(((..((&))..))).))))
25	F3P16_RS16060	-12.13	0.00385525	0.278947	62	85	6	29	TetR/AcrR family transcriptional regulator	(((((((....((((((.((((((&)).)))).))))))...)))))))
26	F3P16_RS08125	-9.43	0.0038717	0.278825	106	121	-30	-16	GGDEF domain-containing protein	((((....(((((((&))))))).....))))
27	dapD (F3P16_RS04830)	-16.72	0.00390672	0.278568	63	92	-15	25	2,3,4,5-tetrahydropyridine-2,6-dicarboxylate N-succinyltransferase	((((((........(((((.(((.((((((((.(((((((&))))))))))))))).))))))))))))))
28	blp1 (F3P16_RS03995)	-12.65	0.00391684	0.278494	123	143	-9	12	biofilm-associated Ig-like repeat protein Blp1	((((((...((((.(((((((&))))))).))))...))))))
29	gyrA (F3P16_RS04570)	-13.18	0.00451474	0.274432	73	105	-102	-71	DNA gyrase subunit A	(((((((((.(((.(((....(((((((((((&)))))))))))..)))...)))..)))))))))
30	argH (F3P16_RS17395)	-13.42	0.00451617	0.274423	67	80	-4	11	argininosuccinate lyase	((((.(..(((((((&)))))))..)))))
31	F3P16_RS12360	-10.72	0.0046049	0.273866	67	83	-197	-176	transposase	(((((...((....((((((((&))))))))..)))))))
32	F3P16_RS15215	-13.54	0.00501547	0.271418	58	96	-164	-126	hypothetical protein	(((((((.((((((((((...((..((((((((((.(((&))).))..))))))))..)))))))))))).)).)))))
33	F3P16_RS15020	-12.88	0.00504283	0.271262	69	85	-95	-79	hypothetical protein	(((..((((((((((((&))))))))))))..)))
34	F3P16_RS14565	-12.75	0.00505137	0.271214	9	29	8	26	NAD+ synthase	((((((..((((((.((((&)))).))))))....))))))
35	F3P16_RS01260	-14.08	0.00560332	0.268237	60	87	-2	31	GNAT family acetyltransferase	((((((((((..(((.(((..((((...(((((&)))))))))..)))))).))))))))))
36	F3P16_RS08500	-12.29	0.00574159	0.267536	20	33	-139	-126	DUF6438 domain-containing protein	((((((((((((((&))))))))))))))
37	F3P16_RS10795	-15.5	0.00585068	0.266995	61	91	37	72	type II asparaginase	((((((.((((.((((......((((((.(((((((&))).)))).)))))))))).)))).))))))
38	F3P16_RS08295	-17.66	0.00622589	0.265206	68	105	-45	-14	insulinase family protein	(((((((((.(((.(((((((((.(((.((((&)))).)))))))))))).))))))........))))))
39	F3P16_RS18050	-10.19	0.0062468	0.26511	61	69	25	33	fatty acyl-AMP ligase	(((((((((&)))))))))
40	F3P16_RS01755	-13.52	0.00641516	0.264344	107	136	-147	-118	Glu/Leu/Phe/Val dehydrogenase	(((((((((.....((((((...(((((((&)))))))....))))))....)))))))))
41	F3P16_RS00140	-15.45	0.00648703	0.264022	62	80	-8	10	hypothetical protein	((((.(((((((((((((&)))))))))))))..))))
42	basA (F3P16_RS05565)	-12.87	0.00688514	0.262305	2	17	-119	-105	acinetobactin non-ribosomal peptide synthetase subunit BasA	((((((((.((((((&)))))).)).))))))
43	F3P16_RS12975	-14.33	0.00693373	0.262102	64	80	-107	-92	gamma-aminobutyraldehyde dehydrogenase	((((((((((((((((&))))).)))))))))))
44	leuA (F3P16_RS16325)	-14.02	0.00707864	0.261505	64	92	-62	-36	2-isopropylmalate synthase	(((.(((((((((((((.((((.((((&)))).))))))))))))...))))).)))
45	F3P16_RS11160	-10.76	0.00722276	0.260923	57	74	-35	-16	Lrp/AsnC family transcriptional regulator	((((((((((.((((..(((&))).))))))))))))))
46	F3P16_RS10790	-15.75	0.0074851	0.259892	65	78	-157	-138	dicarboxylate/amino acid:cation symporter	(((((((......(((((((&))))))))))))))
47	katG (F3P16_RS16650)	-11.06	0.00786719	0.258451	55	89	31	67	catalase/peroxidase HPI	((.((((..(((...(((((....((.(.((((((((&))))))))).))..))))).....))).)))).))
48	F3P16_RS07520	-9.3	0.00794848	0.258154	5	16	-17	-6	hypothetical protein	((((((.(((((&)))))))).)))
49	F3P16_RS05860	-12.91	0.00799343	0.257991	64	77	80	93	MFS transporter	((((((((((.(((&))).))))))))))
50	F3P16_RS14845	-13.14	0.00801842	0.2579	87	110	-142	-118	MFS transporter	((((.(.((((((((..((((((((&))))))))..)))))))).)))))
51	F3P16_RS04360	-15.51	0.0086205	0.255802	70	87	-184	-160	hypothetical protein	((((((((.......(((((((.((&)).)))))))))))))))
52	F3P16_RS01700	-14.79	0.00871974	0.25547	81	118	48	87	MFS transporter	(((....(((((((((((((...((((((.((..((((((&)))))).)).))))))....)))))))))))))..)))
53	F3P16_RS11250	-13.27	0.0090712	0.254322	109	141	-71	-36	DcaP family trimeric outer membrane transporter	(((((((((....(((((..(((.(.((..((((((&))))))..)).))))..)))))..)))))))))
54	cyoA (F3P16_RS07080)	-13.67	0.00932409	0.253523	77	104	-43	-12	ubiquinol oxidase subunit II	((((((((((((........((((..((((((&))))))...))))...))))))))))))
55	F3P16_RS08030	-14.15	0.00932409	0.253523	9	36	-152	-120	tetratricopeptide repeat protein	(((((((((((..(.(((((....((((.((((&)))).))))))))).).)))))))))))
56	F3P16_RS07550	-14.05	0.0099061	0.251762	59	91	-170	-139	hypothetical protein	((((((....(((((((...((((((((((((&))))))))))))...))))))).....))))))
57	F3P16_RS12620	-9.17	0.00990678	0.25176	72	77	-185	-180	CinA family protein	((((((&))))))
58	F3P16_RS16005	-12.88	0.00994766	0.25164	122	143	-15	25	hypothetical protein	((((((........(((((............(((((((((&))))))))))))))..))))))
59	F3P16_RS09220	-14.28	0.00999616	0.251498	82	119	-147	-112	excinuclease ABC subunit UvrA	(((...((((((((((..((((..((((.(((((((&))))))).))))....)))).))))))))))....)))
60	F3P16_RS02860	-13.55	0.0100921	0.25122	51	79	-134	-106	TonB-dependent receptor	(((..((((((.(((((((((.(((((((&))))))).))))))))).))))))..)))
61	F3P16_RS16010	-8.72	0.0101593	0.251027	9	18	56	65	LysR family transcriptional regulator	((((((.(((&))).))))))
62	F3P16_RS10475	-9.1	0.010511	0.250035	15	29	-114	-99	OsmC family protein	((.(((((.(((((((&)))))))))))).))
63	F3P16_RS08670	-15.74	0.0105491	0.249929	9	26	21	38	LysR family transcriptional regulator	((((.(((((((((((((&))))))))))))).))))
64	F3P16_RS14120	-14.58	0.010705	0.249501	56	78	28	49	GTP-binding protein	(((.(((((((((((.((((((&))).))).))))))))))).)))
65	F3P16_RS15430	-14.52	0.010705	0.249501	128	143	21	38	Cof-type HAD-IIB family hydrolase	(((((((..(((((((((&))))))))))))))))
66	F3P16_RS15250	-13.19	0.010783	0.24929	96	123	-162	-136	TetR/AcrR family transcriptional regulator	((((((((.(((((((((((((.((((&)))).)))))).))))))).))))))))
67	F3P16_RS04440	-14.52	0.0114103	0.247638	3	19	-132	-114	hypothetical protein	(((((((((...(((((((&))))))).)))))))))
68	F3P16_RS00045	-14.12	0.0116162	0.247115	104	122	43	61	DUF6091 family protein	(((((((..((((((((((&))))))))))..)))))))
69	F3P16_RS15120	-15.96	0.0117156	0.246866	72	85	-95	-82	sensor domain-containing diguanylate cyclase	((((((((((((((&))))))))))))))
70	F3P16_RS12630	-13.84	0.0117459	0.24679	62	83	-39	-15	M23 family metallopeptidase	(((((((((((((....((((((((&)))).)))))))))))))))))
71	F3P16_RS11975	-14.02	0.0118934	0.246425	2	14	84	99	chloride channel protein	((((((.(((..((((&)))))))))))))
72	F3P16_RS11225	-12.8	0.012605	0.244722	11	22	-123	-112	hypothetical protein	((((((((((((&))))))))))))
73	F3P16_RS14260	-8.92	0.0128731	0.244105	65	74	-22	-10	hypothetical protein	((((...((((((&))))))))))
74	F3P16_RS17225	-12.76	0.0133106	0.243124	1	8	79	86	outer membrane beta-barrel protein	((((((((&))))))))
75	F3P16_RS13045	-10.93	0.0133915	0.242946	125	142	-74	-56	RHS domain-containing protein	((((..((((((((..(((&)))..)))))))).))))
76	ttcA (F3P16_RS04050)	-14.89	0.0134398	0.24284	65	102	-29	10	tRNA 2-thiocytidine(32) synthetase TtcA	((((((..((((((((((((((.((((((.(.(((((((&))).)))).).)))))))))))))))))))).))))))
77	F3P16_RS08190	-13.54	0.0135922	0.242509	96	108	-195	-183	LysR substrate-binding domain-containing protein	(((((((((((((&)))))))))))))
78	F3P16_RS03305	-7.64	0.0137397	0.242191	66	77	83	94	M13 family metallopeptidase	(((((((.((((&)))).)))))))
79	F3P16_RS08135	-12.52	0.0138232	0.242013	14	52	-5	29	MarR family transcriptional regulator	((((((((((..(((((((((((((((..(((((&))))).)))))...))))))))))..))))))...))))
80	F3P16_RS13925	-13.91	0.01417	0.241284	103	114	-85	-70	inorganic phosphate transporter	(((((((....(((((&))))))))))))
81	F3P16_RS14485	-13.64	0.0144579	0.240692	116	133	-57	-42	DNA translocase FtsK	((((((((((((((((&))))))))))..))))))
82	F3P16_RS05740	-14.38	0.0151465	0.23932	60	75	-187	-173	peptide MFS transporter	(((((((((((((((&))).))))))))))))
83	F3P16_RS17175	-14.09	0.0152448	0.239129	77	112	24	56	hypothetical protein	(((((.(((((((((((..((((((((((((((&)))))))....))))))).))))))))))).)))))
84	F3P16_RS10500	-14.37	0.0167347	0.236372	3	29	-7	30	FxsA family protein	(((((((((....(((((.....((((((....((((&)))))))))).)))))..)))))))))
85	F3P16_RS11235	-12.98	0.0176252	0.234835	1	8	63	71	hypothetical protein	((((.((((&))))))))
86	prpC (F3P16_RS18230)	-9.02	0.0177957	0.23455	116	134	11	30	2-methylcitrate synthase	(((((((((....(((((((&)))).)))..)))))))))
87	F3P16_RS17640	-11.93	0.0180151	0.234186	2	10	-57	-49	long-chain-fatty-acid--CoA ligase	((.((((((&)))))).))
88	gigD (F3P16_RS08080)	-12.78	0.0180984	0.234049	72	83	-192	-181	Lrp/AsnC family transcriptional regulator GigD	((((((((((((&))))))))))))
89	F3P16_RS12140	-8.42	0.0186958	0.233083	106	117	-199	-190	TetR/AcrR family transcriptional regulator	(((((.((((&))))...)))))
90	mscL (F3P16_RS03065)	-13.75	0.0188745	0.2328	67	88	-36	-14	large conductance mechanosensitive channel protein MscL	(((((((((..((..((((((((&))))))))..)).)))))))))
91	F3P16_RS14190	-14.32	0.0193208	0.232105	2	11	77	87	YoaK family protein	((.(.((((((&))))))).))
92	F3P16_RS12615	-7.59	0.0194108	0.231966	113	140	-11	29	hypothetical protein	(((((.....((((((..(((((...((((.....(((((&)))))..)))).))))))))))))))))
93	gltP (F3P16_RS16540)	-12	0.0198907	0.231238	3	30	42	71	glutamate/aspartate:proton symporter GltP	(((((((......(..((.(((((.(((((&))))).))))).))..)....)))))))
94	F3P16_RS04040	-14.56	0.0215317	0.22887	106	126	57	80	lytic transglycosylase domain-containing protein	(((((((......(((((((((((&)))))))).)))..)))))))
95	F3P16_RS02865	-15.53	0.0216055	0.228768	1	10	-199	-190	phosphoribosylanthranilate isomerase	((((((((((&))))))))))
96	F3P16_RS17820	-10.25	0.0218296	0.228459	65	94	-3	28	MFS transporter	(((((((((..((.((((.((((((...(((&)))...)))))))))).))..)))))))))
97	F3P16_RS04230	-14.24	0.0220162	0.228204	125	144	-169	-148	AraC family transcriptional regulator	(((((((.(((..((((..(((&)))..))))))).)))))))
98	F3P16_RS14830	-14.38	0.0228997	0.227025	1	22	24	46	alpha/beta fold hydrolase	((((.((((..(((((((.((((&)))).))).)))).))))))))
99	F3P16_RS16695	-13.38	0.0234137	0.226359	65	74	-169	-160	Rne/Rng family ribonuclease	((((((((((&))))))))))
100	chrA (F3P16_RS09565)	-15.27	0.0234601	0.226299	69	97	30	59	chromate efflux transporter	(((((..(((((.....(((((((((.(((&))).))))))))).....))))).)))))
101	F3P16_RS07690	-11.97	0.0240108	0.225602	103	115	42	54	phospholipase C, phosphocholine-specific	(((((((((((((&)))))))))))))
102	F3P16_RS06790	-10.44	0.0244707	0.225031	116	125	-178	-169	TetR/AcrR family transcriptional regulator	((((((((((&))))))))))
103	radA (F3P16_RS04515)	-14.2	0.0246515	0.224809	8	18	21	31	DNA repair protein RadA	(((((((((((&)))))))))))
104	F3P16_RS13005	-17.76	0.0250307	0.22435	57	81	10	32	amino acid permease	(((((((((((((((....((((&)))).....)))).)))))))))))
105	F3P16_RS12710	-13.34	0.0251925	0.224155	62	69	73	80	cytochrome b	((((((((&))))))))
106	F3P16_RS07595	-14.56	0.0254575	0.22384	61	82	-42	-15	ATP-binding cassette domain-containing protein	(((((.(((((.......((((((((((&))))).)))))))))).)))))
107	F3P16_RS10915	-13.47	0.0271848	0.221857	60	83	57	79	hypothetical protein	(((((.(.(((((.(((((((((&))))).)))).))))).).)))))
108	msuE (F3P16_RS00885)	-13.46	0.0278899	0.221082	11	24	32	45	FMN reductase	((((((((((((((&))))))))))))))
109	F3P16_RS03775	-12.82	0.0283261	0.220612	72	104	62	93	cation:proton antiporter	(((((((((((..((((((((...((((((((&))))))))))))))))......)))))))))))
110	F3P16_RS12725	-12.64	0.0285808	0.22034	71	90	58	77	hypothetical protein	((((((((((((....((((&))))....))))))))))))
111	dapA (F3P16_RS00310)	-13.24	0.0286553	0.220261	67	79	-62	-50	4-hydroxy-tetrahydrodipicolinate synthase	(((.(((((((((&))))))))).)))
112	F3P16_RS01910	-11.53	0.0291305	0.219762	9	30	-71	-49	DEAD/DEAH box helicase	((((((((.....((((((.(((&))).))))))....))))))))
113	dld (F3P16_RS18255)	-11.96	0.0291305	0.219762	58	80	8	27	D-lactate dehydrogenase	(((((((((((((.((((((&))))))..))).).)))))))))
114	tynA (F3P16_RS08615)	-13.62	0.0293907	0.219492	128	144	-16	7	primary-amine oxidase	(((.(((((.....(((((((((&)))))))))))))))))
115	F3P16_RS09665	-13.01	0.0299425	0.218927	3	8	-144	-139	GGDEF domain-containing protein	((((((&))))))
116	F3P16_RS01285	-11.27	0.0300068	0.218862	107	117	4	13	SulP family inorganic anion transporter	((((((((((&)))))).))))
117	guaA (F3P16_RS17960)	-12.89	0.0313426	0.217536	106	117	43	54	glutamine-hydrolyzing GMP synthase	((((((((((((&))))))))))))
118	F3P16_RS16975	-11.65	0.0315779	0.217308	62	84	47	70	monovalent cation/H+ antiporter subunit A	((..((((..(((....(((((((&)))))))...)))..))))..))
119	F3P16_RS01030	-12.14	0.0318164	0.217078	57	89	-10	26	FAD-dependent oxidoreductase	((((((.((((......(((((.((((((.((((((&)))))))))))))))))......))))))))))
120	F3P16_RS08555	-11.96	0.0318164	0.217078	73	110	-181	-144	MFS transporter	(((((.(((.(((((..(((((((.....(((((((((&))))))))).......))))))).)))))))).)))))
121	F3P16_RS04305	-11.74	0.0318164	0.217078	67	82	-132	-117	MFS transporter	((((.(((((((((((&))))))))))).))))
122	F3P16_RS03290	-18.1	0.0336662	0.215351	109	134	1	34	patatin-like phospholipase family protein	(((((((((........(((((((.(((((((((&))))))))).))))))))))))))))
123	F3P16_RS16290	-16.92	0.0355639	0.21367	61	91	-42	-14	DUF2059 domain-containing protein	(((.(((((..((((..((((((((((((&))))))).)).)))..))))..))))).)))
124	F3P16_RS12110	-11.77	0.0362116	0.213116	7	29	59	83	ABC transporter substrate-binding protein	((((((((......((((.((((((&)))))))))).....))))))))
125	F3P16_RS16235	-12.27	0.0362116	0.213116	67	88	3	33	class I SAM-dependent methyltransferase	((((...(((((((..........(((((((&))))))))))))))....))))
126	F3P16_RS07925	-10.22	0.0363453	0.213003	1	32	-1	28	D-amino acid dehydrogenase	(((((.((((((((((((....((.((((&)))).))....)))))))).))))...)))))
127	mutS (F3P16_RS12175)	-10.26	0.0365226	0.212853	9	21	-170	-158	DNA mismatch repair protein MutS	((((((((.((((&)))).))))))))
128	F3P16_RS12150	-11.44	0.0378579	0.211747	7	19	-8	4	hypothetical protein	((..((((((((&))))))))...))
129	F3P16_RS09230	-12.42	0.0380942	0.211556	15	31	-88	-73	fimbrial protein	(((((.((((((((((&))))))))))..)))))
130	ahpC (F3P16_RS12515)	-13.25	0.0381428	0.211516	62	79	27	44	alkyl hydroperoxide reductase subunit C	(((((((((....(((((&)))))....)))))))))
131	F3P16_RS14545	-13.06	0.0384257	0.211288	128	144	-11	7	beta-ketoacyl-ACP synthase II	(((....(((((((((((&)))))))))))...)))
132	F3P16_RS13490	-11.91	0.0389244	0.21089	58	78	59	79	hypothetical protein	(.(((((((((.((((((.((&)).)))))).))))))))).)
133	F3P16_RS18110	-11.25	0.0393897	0.210523	124	136	21	33	amino acid permease	(((((((((((((&)))))))))))))
134	putP (F3P16_RS10430)	-11.37	0.0393897	0.210523	53	78	16	41	sodium/proline symporter PutP	((..(((.((((((.....(((((((&))))))).....)))))).)))..))
135	bauD (F3P16_RS05575)	-9.94	0.0394357	0.210487	3	12	52	62	ferric acinetobactin ABC transporter permease subunit BauD	((((..(((((&))))).))))
136	F3P16_RS17700	-13.94	0.039473	0.210458	94	116	-184	-160	YgiQ family radical SAM protein	(((((((((...(((((((((((((&))))))))))))).)))))))))
137	F3P16_RS14540	-12.84	0.0405136	0.209653	106	123	44	59	EcsC family protein	(((((((((((.((((&)))..).)))))))))))
138	ppx (F3P16_RS15655)	-13.46	0.0410907	0.209215	65	82	62	79	exopolyphosphatase	((((((((.((((..(((&)))..)))).))))))))
139	F3P16_RS08105	-14.41	0.041119	0.209194	62	84	-118	-82	SulP family inorganic anion transporter	((((((((.(((((..............(((((((((&))))))))).)))))))))))))
140	F3P16_RS03935	-13.99	0.0421721	0.20841	108	122	49	63	alkaline phosphatase D family protein	((((((.((((((((&)))))))).))))))
141	F3P16_RS15575	-13.73	0.0428796	0.207893	101	125	40	63	VacJ family lipoprotein	((((((((((..((.(((((((((&)))).))))).))..))))))))))
142	pabC (F3P16_RS04870)	-15.11	0.0430758	0.207751	85	116	-10	23	aminodeoxychorismate lyase	((((((.(((..((.((((((.....(((((((&))))))).....)))))).)))))..))))))
143	pgaA (F3P16_RS07100)	-10.72	0.0432645	0.207616	71	89	-19	-3	poly-beta-1,6 N-acetyl-D-glucosamine exporter porin PgaA	((((((((((.((((((&))))))..)))))).))))
144	F3P16_RS18635	-8.33	0.0441647	0.206975	105	123	25	42	lytic murein transglycosylase	((((((....((((((((&)))))))).....))))))
145	F3P16_RS14145	-16.4	0.0444594	0.206768	112	144	-108	-74	BCCT family transporter	(((((((..((((.((((.((.((.((((.(((((&))))))))).)).)).)))).)))).)))))))
146	F3P16_RS11310	-10.09	0.0446092	0.206663	58	94	-57	-19	acyl-CoA dehydrogenase C-terminal domain-containing protein	((((.(((.......(((((.(((((..(((..((((((&)))))).)))..))))).)))))......))).))))
147	rbtA (F3P16_RS04685)	-10.35	0.0446092	0.206663	2	27	22	47	rhombotarget A	((((((((....((((.(((.(((((&)))))..))).))))...))))))))
148	F3P16_RS15160	-11.4	0.0446288	0.206649	105	123	81	99	DMT family transporter	((((.((.(((((.(((((&)))))..))))).))))))
149	F3P16_RS12040	-10.87	0.0449599	0.206419	115	121	78	84	type VI secretion system Vgr family protein	(((((((&)))))))
150	F3P16_RS11080	-12.76	0.0450066	0.206387	66	85	-121	-99	rhodanese-like domain-containing protein	(((((((((..((((((..((((&)))))))))).)))))))))
151	F3P16_RS01365	-11.56	0.0454344	0.206092	124	144	3	25	hypothetical protein	((((..(((((((((.(((((((&))))))))))))).)))))))
152	F3P16_RS04140	-11.45	0.0455085	0.206041	117	134	82	97	hypothetical protein	(((((((((((((.((&)).)))..))))))))))
153	F3P16_RS00035	-13.88	0.0458909	0.20578	61	91	35	68	ATP-binding cassette domain-containing protein	((((((((((((..((((.....(((((..((((&))))..)))))..))))..))))))))))))
154	F3P16_RS01865	-10.75	0.0461918	0.205576	93	118	-77	-52	PspC domain-containing protein	(((((((((((.(((((((..(((((&)))))))))))).)))..))))))))
155	eat (F3P16_RS07415)	-13.68	0.0464363	0.205411	102	110	69	77	ethanolamine permease	(((((((((&)))))))))
156	F3P16_RS05180	-14.61	0.0464363	0.205411	107	136	-32	-3	L-cystine transporter	((((((.(((((......((((((.(((((&))))).))))))......))))).))))))
157	F3P16_RS05030	-13.19	0.0464363	0.205411	63	88	10	34	glyceraldehyde-3-phosphate dehydrogenase	((((...(((((..(((((((((((&))))).))))))..)))))...))))
158	F3P16_RS12385	-13.49	0.0465471	0.205336	77	108	3	36	LysE family transporter	((((((((.(((((((((.((((.(((..(((((&)))))))).))))))))).)))).))))))))
159	F3P16_RS05140	-10.3	0.0467622	0.205192	63	84	64	85	NADP-dependent isocitrate dehydrogenase	((((((((..(.((((((((((&))))))).))).).))))))))
160	F3P16_RS01305	-10.65	0.0471168	0.204956	91	113	-127	-88	SEL1-like repeat protein	((((((.................(((((((((..((((((&))))))..)))))))))))))))
161	F3P16_RS01265	-12.74	0.0473779	0.204783	65	85	14	39	acetyl-CoA hydrolase/transferase family protein	((((((((((....((((..(((.((&)).))).))))))))))))))
162	F3P16_RS16665	-15.27	0.0475531	0.204668	64	95	20	52	DUF1345 domain-containing protein	((((((((((((...(((....((((..(((((&))))).))))....)))..))))))).)))))
163	tenA (F3P16_RS00960)	-13.66	0.047945	0.204411	62	98	-181	-143	thiaminase II	(((.((((((....((((((((((.(((.((.(((((((&))))))).)))))))))))))))....)))))).)))
164	F3P16_RS12720	-10.03	0.0484276	0.204097	61	87	-38	-13	NCS2 family permease	((((((((..(..((((.((((((((&))))).))).))))..)..))))))))
165	F3P16_RS06665	-12.44	0.0488176	0.203846	14	23	-136	-127	DUF2171 domain-containing protein	((((((((((&))))))))))
166	F3P16_RS08360	-11.36	0.0498826	0.203168	9	29	-93	-71	3-deoxy-7-phosphoheptulonate synthase	(((((((..(((..((((.((((&)))).)))).))).)))))))
167	F3P16_RS09030	-11.07	0.0498826	0.203168	64	82	15	32	ABC transporter substrate-binding protein	((((((.(((((.(((((&))))).)))))..))))))

## Sheet: sRNA25
Index	Target	Energy	P-value	Probability	sRNA start	sRNA stop	Target start	Target stop	Annotation	Interaction
1	F3P16_RS03180	-11.85	6.87997e-05	0.552055	45	72	-169	-138	Hpt domain-containing protein	((((((......(((((((((..(((((..((&))..)))))...)))).)))))))))))
2	F3P16_RS07510	-8.06	8.23645e-05	0.548211	63	72	85	93	Lrp/AsnC family transcriptional regulator	(((((((((&)))))).)))
3	F3P16_RS10920	-8.65	0.000294127	0.519771	12	19	52	59	MFS transporter	((((((((&))))))))
4	F3P16_RS14250	-12.44	0.000456938	0.50935	1	37	-16	18	MFS transporter	((((((.(((((((.(((((.......(((((((&))))...))).......)).))).)))))))))))))
5	F3P16_RS12615	-17.48	0.000529988	0.505767	4	38	-11	29	hypothetical protein	(((((((((((((..............((((((.((((((&)))))).))))))....))))))).....))))))
6	F3P16_RS08905	-8.37	0.00071272	0.498488	30	43	-49	-36	MFS transporter	((((((.(((((((&))))))).))))))
7	argH (F3P16_RS17395)	-17.36	0.000886004	0.493033	58	70	-8	5	argininosuccinate lyase	((.((((((((((&)))))))))).))
8	F3P16_RS13045	-8.29	0.000979139	0.490495	112	118	-60	-54	RHS domain-containing protein	(((((((&)))))))
9	F3P16_RS12185	-12.43	0.00121493	0.484946	50	66	-4	19	ferredoxin family protein	(((((((((.((((.....((((&)))))))))))))))))
10	F3P16_RS17640	-13.2	0.00138806	0.481468	1	10	-58	-50	long-chain-fatty-acid--CoA ligase	(((((((((&).))))))))
11	F3P16_RS12425	-16.36	0.00211598	0.47019	15	50	-199	-170	sigma-54-dependent Fis family transcriptional regulator	(((((((((((((....(((((((.(((((&)))))))))))).......)))))))...))).)))
12	F3P16_RS07745	-8.7	0.00211752	0.47017	5	11	-85	-79	PepSY-associated TM helix domain-containing protein	(((((((&)))))))
13	katG (F3P16_RS16650)	-9.77	0.00244493	0.466224	48	53	83	88	catalase/peroxidase HPI	((((((&))))))
14	abeS (F3P16_RS06255)	-9.86	0.00284428	0.462012	100	119	-153	-131	multidrug efflux SMR transporter AbeS	(((((((((((.(((..((((((&))))))))))))))))))))
15	thiC (F3P16_RS17430)	-19.48	0.00327937	0.457991	15	49	-27	4	phosphomethylpyrimidine synthase ThiC	(((((.(((((....((((((((((((((((&))))))..)))).)))))).....))))).)))))
16	F3P16_RS15020	-18.93	0.00381689	0.45364	21	46	-16	9	hypothetical protein	((((...(((.((((((((((((((&)))))))))))))).)))....))))
17	F3P16_RS16060	-10.68	0.00412578	0.451383	24	32	-116	-108	TetR/AcrR family transcriptional regulator	(((((((((&)))))))))
18	gltB (F3P16_RS01500)	-9.73	0.00470008	0.447561	50	65	65	81	glutamate synthase large subunit	((((((((((((.((((&))))))))))))))))
19	ftsB (F3P16_RS08425)	-11.61	0.00543999	0.443209	95	104	91	100	cell division protein FtsB	((((((.(((&))).))))))
20	F3P16_RS12035	-6.9	0.00553647	0.442681	51	75	-95	-70	RHS domain-containing protein	(((..((((((((..((((...((((&))))..)))).))))))))...)))
21	dxs (F3P16_RS01900)	-13.49	0.00611679	0.439667	58	70	-54	-42	1-deoxy-D-xylulose-5-phosphate synthase	((((((((.((((&)))).))))))))
22	F3P16_RS18110	-13.27	0.00612145	0.439644	24	38	-143	-129	amino acid permease	((((((((((((.((&)).))))))))))))
23	F3P16_RS00340	-25.9	0.00682463	0.436316	3	33	-12	25	IclR family transcriptional regulator	((((((((....((((((((.((........((((((&))))))......)).))))))))))))))))
24	F3P16_RS04185	-12.63	0.00686435	0.436137	47	60	-194	-181	UvrD-helicase domain-containing protein	((((((.(((((((&))))))).))))))
25	F3P16_RS15195	-10.36	0.00735975	0.433981	82	104	-7	20	MFS transporter	(((((.(.(((....((((((((((((&))))))))))))))).).)))))
26	ggt (F3P16_RS14310)	-11.01	0.00744423	0.433626	26	47	-12	15	gamma-glutamyltransferase	(((((((((.....((.((((((((((&)))))))))))).)))))))))
27	F3P16_RS11345	-11.63	0.00764817	0.432784	2	32	-48	-9	acyl-CoA dehydrogenase family protein	((((((..((((.(((..((((..............((((&)))).......))))))).))))..))))))
28	F3P16_RS03980	-16.73	0.00778845	0.432216	58	78	-18	5	phosphoenolpyruvate carboxykinase (GTP)	(((((..((((((.(((((((((&))))))))))))))).)))))
29	F3P16_RS05140	-11.41	0.00798931	0.431419	50	74	15	40	NADP-dependent isocitrate dehydrogenase	((((.(((((((....((..((((((&))))))..)).)))))))...))))
30	F3P16_RS03680	-14.5	0.00801524	0.431317	7	37	28	58	hypothetical protein	(((((.....((.(((((((((((((.((((&)))).)))))))).))))))).....)))))
31	F3P16_RS18675	-17.63	0.00808895	0.431029	1	16	-16	-3	TerC family protein	(((((((((.((((&)))))))...))))))
32	F3P16_RS12955	-11.75	0.00821058	0.43056	22	54	-31	4	amino acid permease	((((((((........((((.((((...(((((((&)))))))...))))))))......))))).)))
33	F3P16_RS12160	-13.73	0.00873311	0.42861	1	9	-40	-32	EAL domain-containing protein	(((((((.(&).)))))))
34	F3P16_RS11400	-9.91	0.00932443	0.426524	2	40	-19	17	acyl-CoA dehydrogenase family protein	((((((((((((((.((..(((((..(((....(((&)))....)))..)))))...)).))).))))))).))))
35	F3P16_RS12975	-10.91	0.00940679	0.426243	42	53	88	98	gamma-aminobutyraldehyde dehydrogenase	(((((((((((&))))).))))))
36	F3P16_RS12225	-11.62	0.00965424	0.42541	19	38	-83	-60	TolC family protein	((((.((.(((((..(((((((((&))))))))))))))))))))
37	F3P16_RS05655	-17.97	0.0100751	0.424036	20	55	-74	-41	L,D-transpeptidase	(((((((((((.((((((..((((((((((((((&))))).).)))))))).)))))).))).))))))))
38	rho (F3P16_RS15665)	-13.44	0.0102034	0.423627	50	73	-10	13	transcription termination factor Rho	((.(((((((((((.(((.((((&))))..))))))))).))))).))
39	F3P16_RS18050	-7.98	0.0104661	0.422803	29	37	-183	-175	fatty acyl-AMP ligase	(((((((((&)))))))))
40	F3P16_RS12740	-8.54	0.0104988	0.422702	42	63	-134	-118	metal-dependent hydrolase	((((((..(((.(((((&))))).....)))...))))))
41	F3P16_RS00110	-13.37	0.010597	0.4224	13	23	-8	3	TIGR04219 family outer membrane beta-barrel protein	(((((((((((&)))))))))))
42	F3P16_RS13500	-11.96	0.0111573	0.42072	6	33	24	43	hypothetical protein	((((((((((((((((((((&)))).)))))))......))))).))))
43	F3P16_RS06790	-11.42	0.0113421	0.420182	3	11	83	91	TetR/AcrR family transcriptional regulator	(((((((((&)))))))))
44	F3P16_RS08555	-12.31	0.0115504	0.419584	1	7	-83	-77	MFS transporter	(((((((&)))))))
45	rbtA (F3P16_RS04685)	-10.62	0.0118152	0.418838	81	92	70	81	rhombotarget A	((((((((((((&))))))))))))
46	mutS (F3P16_RS12175)	-9.71	0.011909	0.418577	20	47	-142	-113	DNA mismatch repair protein MutS	((((((.....((((..(((((((((((((&))))).))))))))....))))))))))
47	leuA (F3P16_RS16325)	-10.81	0.0124004	0.417239	50	63	-1	13	2-isopropylmalate synthase	((((((.(((((((&))))))).))))))
48	map (F3P16_RS08185)	-17.23	0.0124733	0.417045	34	54	77	100	type I methionyl aminopeptidase	((((((....(((((((.((((((&)))))).))))))).))))))
49	hrpA (F3P16_RS12510)	-14.6	0.0126149	0.416669	7	44	-162	-125	ATP-dependent RNA helicase HrpA	(((((((((((((((.((.((.........((((((((&))))).))).......)).)).))))))).))))))))
50	F3P16_RS12140	-8.86	0.0126554	0.416563	97	104	-114	-107	TetR/AcrR family transcriptional regulator	((((((((&))))))))
51	F3P16_RS06670	-14.32	0.014357	0.41233	56	74	41	59	acyl-CoA dehydrogenase	(((((.(((((((.(((((&))))).))))))).)))))
52	F3P16_RS01285	-8.68	0.0146979	0.411534	68	76	-99	-91	SulP family inorganic anion transporter	(((((((((&)))))))))
53	F3P16_RS07690	-8.71	0.0146979	0.411534	52	60	43	51	phospholipase C, phosphocholine-specific	(((((((((&)))))))))
54	F3P16_RS00995	-10.54	0.0147027	0.411523	1	6	-69	-64	amino acid permease	((((((&))))))
55	F3P16_RS00480	-10.1	0.0152682	0.410238	47	68	77	97	hypothetical protein	((((((((..((((((.((((&))))))))))....))))))))
56	F3P16_RS07925	-11.27	0.015514	0.409692	6	31	-61	-39	D-amino acid dehydrogenase	(((((((..(((..(((((((((&))))).....))))..))))))))))
57	F3P16_RS10790	-12.49	0.0156226	0.409453	44	56	55	67	dicarboxylate/amino acid:cation symporter	(((((.(((((((&))))))).)))))
58	F3P16_RS11310	-9.39	0.0160433	0.408541	58	64	-35	-29	acyl-CoA dehydrogenase C-terminal domain-containing protein	(((((((&)))))))
59	F3P16_RS10385	-16.18	0.0161408	0.408333	1	38	6	45	metalloregulator ArsR/SmtB family transcription factor	(((((((........(((....((((.....((((.((((&)))))).)).....))))...))).......)))))))
60	F3P16_RS10795	-12.45	0.0162223	0.408159	21	45	-97	-73	type II asparaginase	((((((.(((((.....((((((((&)))))))).....))))).))))))
61	F3P16_RS10175	-9.34	0.0170845	0.40637	50	60	-4	7	malate synthase G	(((..((((((&))))))..)))
62	gyrA (F3P16_RS04570)	-9.58	0.0170845	0.40637	22	38	-13	4	DNA gyrase subunit A	((((((((.((((((((&))))))))))))).)))
63	F3P16_RS01750	-10.25	0.0170899	0.406359	9	18	-183	-174	amino acid permease	((((((((((&))))))))))
64	putP (F3P16_RS10430)	-10.22	0.0170899	0.406359	25	46	-30	-9	sodium/proline symporter PutP	((((((((((((.(((((.(((&))).)))))))))))))).)))
65	F3P16_RS09435	-10.22	0.0170899	0.406359	42	59	30	46	GntP family permease	((((.(((((((((.((&)).)))).))))).))))
66	basA (F3P16_RS05565)	-13.23	0.0172087	0.406118	3	9	-113	-107	acinetobactin non-ribosomal peptide synthetase subunit BasA	(((((((&)))))))
67	F3P16_RS08125	-6.64	0.017301	0.405932	112	116	43	47	GGDEF domain-containing protein	(((((&)))))
68	F3P16_RS05285	-13.17	0.017927	0.404694	8	29	-146	-127	aldehyde dehydrogenase family protein	((((((((((.(((((((((&)))..)))))).))))))))))
69	F3P16_RS08135	-10.49	0.0180658	0.404424	63	70	-27	-20	MarR family transcriptional regulator	((((((((&))))))))
70	F3P16_RS12150	-12.71	0.0182119	0.404142	63	75	-87	-76	hypothetical protein	((((((((((((&))))))).)))))
71	pilB (F3P16_RS17050)	-12.88	0.0184785	0.403632	43	59	-128	-112	type IV-A pilus assembly ATPase PilB	((((.((((((((.(((&))).)))))))).))))
72	F3P16_RS09955	-9.06	0.0186072	0.403389	49	54	60	65	siderophore biosynthesis protein	((((((&))))))
73	F3P16_RS10405	-9.52	0.0186072	0.403389	52	59	-123	-116	ABC transporter ATP-binding protein	((((((((&))))))))
74	rpoB (F3P16_RS17260)	-8.71	0.0186373	0.403332	56	71	66	80	DNA-directed RNA polymerase subunit beta	((((.((((((((((&)))).)))))).))))
75	F3P16_RS14195	-13.92	0.0186553	0.403298	51	65	83	97	hypothetical protein	(((((((((((.(((&))).)))))))))))
76	cyoA (F3P16_RS07080)	-12.88	0.0190361	0.402587	49	65	43	59	ubiquinol oxidase subunit II	((((...((((((((((&))))))))))...))))
77	F3P16_RS05720	-13.25	0.0197145	0.401349	103	119	-191	-175	TonB-dependent receptor	((((((((((.((((((&)))))).))))))))))
78	F3P16_RS09895	-8.45	0.0201504	0.400573	97	108	60	74	HAD family hydrolase	((((((...((((((&))))))))))))
79	F3P16_RS04360	-15.83	0.020167	0.400543	4	37	-1	32	hypothetical protein	(((((((.(((.....((((((((((.(.((((&)))).).))).))))))).....))).)))))))
80	tviB (F3P16_RS18365)	-17.45	0.0205122	0.399939	26	56	58	85	Vi polysaccharide biosynthesis UDP-N-acetylglucosamine C-6 dehydrogenase TviB	(((((.((((((((((((.(((((((((&))))))))).)))).))).)))))..)))))
81	F3P16_RS16975	-8.73	0.0205149	0.399934	63	73	46	57	monovalent cation/H+ antiporter subunit A	((((((.(((((&)))))))))))
82	F3P16_RS18950	-13.02	0.0205169	0.399931	25	59	-87	-56	hypothetical protein	((((((((.(((..((((((((((.((.((((&)))).)))))))).)))).....))).))))))))
83	F3P16_RS14845	-11.22	0.0210716	0.398978	66	73	-142	-135	MFS transporter	((((((((&))))))))
84	F3P16_RS04140	-19.87	0.0211702	0.398811	16	37	-1	21	hypothetical protein	(((((((.(((.....((((((&)))))).....))).)))))))
85	xdhA (F3P16_RS05690)	-16.08	0.0223791	0.396813	58	72	59	74	xanthine dehydrogenase small subunit	(((.((((((.(((((&))))).)))))))))
86	proP (F3P16_RS06780)	-9.63	0.0227865	0.39616	14	36	22	45	glycine betaine/L-proline transporter ProP	((((((..(((...((((((((((&))))))))))..)))..))))))
87	F3P16_RS14830	-19	0.0230039	0.395815	2	11	33	42	alpha/beta fold hydrolase	((((((((((&))))))))))
88	pgaA (F3P16_RS07100)	-8.27	0.0232342	0.395454	42	50	63	71	poly-beta-1,6 N-acetyl-D-glucosamine exporter porin PgaA	((((((.((&)).))))))
89	basB (F3P16_RS05570)	-8.52	0.0233592	0.395258	8	22	-105	-91	acinetobactin non-ribosomal peptide synthetase subunit BasB	((((((((....(((&)))....))))))))
90	F3P16_RS18635	-9.51	0.0235822	0.394913	2	6	-141	-137	lytic murein transglycosylase	(((((&)))))
91	gltP (F3P16_RS16540)	-8.82	0.0235822	0.394913	46	54	-129	-121	glutamate/aspartate:proton symporter GltP	(((.(((((&))))).)))
92	F3P16_RS03305	-6.81	0.0237534	0.394649	75	89	-14	1	M13 family metallopeptidase	(((((.(((((((((&))))))))).)))))
93	bauD (F3P16_RS05575)	-10.43	0.0240158	0.394248	1	9	54	62	ferric acinetobactin ABC transporter permease subunit BauD	(((.(((((&))))).)))
94	F3P16_RS12040	-9.14	0.0244062	0.393658	33	45	20	32	type VI secretion system Vgr family protein	(((((.(((((((&))))))).)))))
95	F3P16_RS02245	-12.61	0.0246769	0.393253	50	72	-9	12	hypothetical protein	((((((((((((..(((((((&))))..))).)))))).))))))
96	F3P16_RS04400	-12.22	0.0251208	0.392598	21	58	-34	2	tyrosine-type recombinase/integrase	((((((..(((((((((((((.(((((.((((((((&))).))))).)))))))))))))))..)))..))))))
97	F3P16_RS04985	-8.6	0.0251878	0.3925	26	40	-7	11	Hsp70 family protein	(((((...(((.((((((&)))))).))))))))
98	F3P16_RS09700	-12.15	0.0261641	0.391095	7	45	-184	-150	YcgL domain-containing protein	(((((((............(((((((.((((((((&))))))))....))))))).............)))))))
99	F3P16_RS01755	-11.73	0.0277671	0.388881	27	45	-18	3	Glu/Leu/Phe/Val dehydrogenase	((((..(((((..((((((((&)))))))).))))).))))
100	F3P16_RS18620	-11.57	0.0277927	0.388847	81	95	20	33	matrixin family metalloprotease	((((.(((((((((&)))))))))..))))
101	F3P16_RS14345	-11.91	0.0278198	0.38881	45	60	-83	-68	ABZJ_00895 family protein	(((...((((((((((&))))))))))...)))
102	abaR (F3P16_RS18055)	-16.37	0.0287563	0.387568	44	73	-87	-57	LuxR family transcriptional regulator AbaR	((((((((((.(.....((((((((.(((((&))))).)))))))).....)))))))))))
103	F3P16_RS12305	-9.76	0.0287854	0.387529	1	12	-118	-107	hypothetical protein	((((((((.(((&))).))))))))
104	F3P16_RS09230	-11.8	0.0294785	0.386632	37	59	13	40	fimbrial protein	((((((...((((.......((((((((&)))))))).....))))))))))
105	F3P16_RS01535	-8.98	0.029488	0.38662	49	75	17	40	O-antigen ligase family protein	((((.(((((((..((((((((((&)))).))))))..)))))))...))))
106	F3P16_RS05860	-9.95	0.0296412	0.386424	56	67	84	94	MFS transporter	(((((((((((&))))))).))))
107	F3P16_RS10550	-13.8	0.0303357	0.385546	1	36	-35	-4	fimbrial protein	((((((.(((((..(((((.((..((((((((&))))))))..)).....)))))...)))))))))))
108	F3P16_RS12495	-9.41	0.0303987	0.385467	1	27	-20	6	aromatic acid/H+ symport family MFS transporter	(((.(((((.(((((((.....((((&))))....))).)))).)))))..)))
109	F3P16_RS03510	-11.7	0.0304138	0.385448	65	72	-51	-44	ammonium transporter	((((((((&))))))))
110	F3P16_RS15350	-9.56	0.0317729	0.383781	64	71	51	58	acyl-CoA dehydrogenase	((((((((&))))))))
111	F3P16_RS12135	-11.68	0.0321041	0.383383	11	45	-22	15	MFS transporter	((((.(((((.((((((.(((.((((..((...((((&))))...))..))))))))))))).))))).))))
112	F3P16_RS18250	-9.66	0.0324497	0.382972	16	43	-22	3	aspartate/tyrosine/aromatic aminotransferase	((((.((((((((((....((((((&))))))....)).))))))))...))))
113	brnQ (F3P16_RS08180)	-13.47	0.0328891	0.382455	65	74	-186	-177	branched-chain amino acid transport system II carrier protein	((((((((((&))))))))))
114	F3P16_RS04485	-12	0.0330456	0.382272	1	34	-21	6	FdhF/YdeP family oxidoreductase	((((((((.((.(((((..((((((((&))))...))))...)))))..))...))))))))
115	fis (F3P16_RS06985)	-11.07	0.0334099	0.381849	1	6	-187	-182	DNA-binding transcriptional regulator Fis	((((((&))))))
116	F3P16_RS12320	-14.12	0.0334585	0.381793	55	72	-172	-156	hypothetical protein	(((((((((((((((((&))))).))))))))))))
117	F3P16_RS00140	-9.76	0.033623	0.381603	52	75	2	27	hypothetical protein	(((((..(((.((((((.(.((((((&)))))).).))))))))).)))))
118	F3P16_RS00375	-13.5	0.0338428	0.381351	20	33	85	98	acyltransferase	((((((((((((((&))))))))))))))
119	F3P16_RS01865	-10.96	0.0346385	0.380449	4	27	38	59	PspC domain-containing protein	(((((((.(..(((((((((((&))))..)))))))..).)))))))
120	prpC (F3P16_RS18230)	-11.87	0.0351424	0.379887	17	34	-173	-157	2-methylcitrate synthase	(((((((((((((((((&))))))))))).))))))
121	F3P16_RS09390	-11.2	0.035568	0.379418	1	39	-35	-5	AraC family transcriptional regulator	((((((((((((.((((((((.....(((((&)))))..))))))........)).)))))...)))))))
122	rpoD (F3P16_RS03675)	-11.55	0.0356252	0.379355	97	105	-199	-191	RNA polymerase sigma factor RpoD	(((((((((&)))))))))
123	F3P16_RS04955	-14.88	0.0357599	0.379207	18	50	31	65	SDR family oxidoreductase	((((..((((((((.((...(((((.(((((((((&))))))).)).))))).))))))))))..))))
124	trxB (F3P16_RS14490)	-13.59	0.0358875	0.379068	20	34	-168	-154	thioredoxin-disulfide reductase	(((((((((((((((&)))))))))))))))
125	F3P16_RS07610	-11.56	0.036291	0.37863	14	50	26	60	RDD family protein	((((..(((((((((..((.(((.((((...((((&))))...))))))).))....)))).)))))..))))
126	carA (F3P16_RS03885)	-11.7	0.0367624	0.378124	42	54	78	89	glutamine-hydrolyzing carbamoyl-phosphate synthase small subunit	((((((.(((((&)))))..))))))
127	F3P16_RS04095	-10.28	0.0372398	0.377616	63	69	49	55	amino acid permease	(((((((&)))))))
128	F3P16_RS12755	-11.05	0.03728	0.377574	43	69	-35	-9	metal-dependent hydrolase	(((.((((((.((((((((...(((((&)))))..)))))..))).)))))))))
129	F3P16_RS16010	-7.48	0.0374388	0.377406	4	21	-198	-185	LysR family transcriptional regulator	((((((((((((((&))))...)))))).))))
130	F3P16_RS09730	-9.42	0.0375548	0.377284	26	47	-33	-13	YbaB/EbfC family nucleoid-associated protein	((((......(((((((((((&))))).))))))......))))
131	F3P16_RS01305	-10.58	0.0376508	0.377183	1	11	77	87	SEL1-like repeat protein	((((((.((((&)))).))))))
132	F3P16_RS13350	-10.32	0.0376508	0.377183	51	64	-132	-120	hypothetical protein	(((((((((((((&)))).)))))))))
133	F3P16_RS07545	-8.9	0.0378503	0.376975	5	13	-18	-10	hypothetical protein	(((((((((&)))))))))
134	F3P16_RS10500	-15.15	0.0391178	0.37567	1	28	-3	32	FxsA family protein	(((((((.............(((((..(((((.((&)).))))).))))).......)))))))
135	F3P16_RS05805	-14.17	0.039158	0.375629	8	40	-74	-41	NADP-dependent malic enzyme	((((((((.(((((.............(((((((&)))))))............))))))))).))))
136	F3P16_RS01030	-9.16	0.03916	0.375627	22	35	56	69	FAD-dependent oxidoreductase	(((((((((((.((&)).)))))))))))
137	F3P16_RS04305	-9.2	0.03916	0.375627	25	50	-11	14	MFS transporter	((.((((......((.(((((((((&)).))))))).))......)))).))
138	F3P16_RS14320	-13.67	0.0395566	0.375226	8	29	-44	-24	EmrA/EmrK family multidrug efflux transporter periplasmic adaptor subunit	(((((.(((((((((..((((&))))...))))))))).)))))
139	F3P16_RS15215	-9.02	0.0402678	0.374515	52	72	-147	-124	hypothetical protein	((.(((((((((....((..((((&))))..)).))))))))).))
140	F3P16_RS12105	-11.24	0.0403698	0.374414	13	22	91	100	DUF2147 domain-containing protein	((((((((((&))))))))))
141	F3P16_RS09080	-8.95	0.0404118	0.374372	26	45	-76	-57	HlyD family secretion protein	((((((.....((((((.((&)).)))))).....))))))
142	F3P16_RS01700	-10.01	0.0405891	0.374197	57	70	-93	-81	MFS transporter	((((.((((((((&))).))))).))))
143	glpK (F3P16_RS03970)	-11.68	0.0414508	0.373355	94	104	-31	-21	glycerol kinase GlpK	((((.((((((&)))))).))))
144	blp2 (F3P16_RS05330)	-9.71	0.0415578	0.373251	52	62	-98	-88	Ig-like repeat protein Blp2	(((((((((((&)))))))))))
145	guaA (F3P16_RS17960)	-12.58	0.0425634	0.372288	17	32	-85	-71	glutamine-hydrolyzing GMP synthase	(((((((((((((((&))).))))))))))))
146	F3P16_RS04440	-10.89	0.0425852	0.372267	2	9	70	77	hypothetical protein	((((((((&))))))))
147	F3P16_RS07285	-9.98	0.0428385	0.372027	13	20	66	73	bifunctional aconitate hydratase 2/2-methylisocitrate dehydratase	((((((((&))))))))
148	F3P16_RS17620	-11.7	0.0438631	0.37107	16	42	-89	-65	OprD family outer membrane porin	((((((((.....((((((((((((&)))))))..))))).....))))))))
149	F3P16_RS12110	-10.09	0.0447516	0.370253	43	61	63	83	ABC transporter substrate-binding protein	((.(((((..((((((((.((&)).)))))))).)))))))
150	F3P16_RS14260	-7.16	0.0450242	0.370006	53	72	73	92	hypothetical protein	((.(((((.((.((.(((((&))))).)).)).))))).))
151	F3P16_RS12720	-8.63	0.0450358	0.369995	113	119	31	37	NCS2 family permease	(((((((&)))))))
152	F3P16_RS03650	-10.43	0.0452165	0.369832	1	15	-78	-66	APC family permease	(((((((((((((&))))))..)))))))
153	F3P16_RS14190	-12.75	0.0459098	0.369209	1	13	76	86	YoaK family protein	(((((((((((&).)))).))))))
154	F3P16_RS11250	-9.98	0.0459792	0.369147	9	39	-71	-41	DcaP family trimeric outer membrane transporter	(((((((((((((.........(((((.(((&)))))))).......))))))))...)))))
155	F3P16_RS07390	-8.57	0.0464031	0.368771	79	89	-198	-188	peptidylprolyl isomerase	(((((((((((&)))))))))))
156	lldP (F3P16_RS18270)	-9.67	0.0464436	0.368735	50	63	31	57	L-lactate permease	((((((.............((((((((&))))))))))))))
157	F3P16_RS13760	-13.06	0.0471199	0.36814	6	33	-20	6	CitMHS family transporter	(((((.....(((((((((((.((((&)))).))))..))))))).....)))))
158	F3P16_RS07710	-8.68	0.0479231	0.367443	111	116	-191	-186	low molecular weight phosphotyrosine protein phosphatase	((((((&))))))
159	F3P16_RS13010	-9.08	0.048131	0.367264	25	62	-23	17	hypothetical protein	(((((....(((.((......(((((((.((((...((((&))))..)))).)))))))......)).)))...)))))

## Sheet: sRNA27
Index	Target	Energy	P-value	Probability	sRNA start	sRNA stop	Target start	Target stop	Annotation	Interaction
1	F3P16_RS12090	-24.59	1.35119e-05	0.320551	155	193	-15	19	amidohydrolase family protein	((((((((((.((((((((.((((((.(((((((&))))).)).))))))))))).....)))))))).)))))
2	F3P16_RS12020	-24.46	2.06838e-05	0.306185	15	50	-139	-107	hypothetical protein	((((((((..(((((((.....((((..(((((&)))))..)))).......)))))))..))).)))))
3	leuC (F3P16_RS16610)	-23.27	2.19099e-05	0.304273	144	178	-6	34	3-isopropylmalate dehydratase large subunit	(((..((((((((.((.....((((..(((((((((((((&)))))))))))))....)))))))))))))).)))
4	F3P16_RS04690	-25.65	7.01028e-05	0.267234	5	43	-74	-37	CSLREA domain-containing protein	(((((((((..(((...((((...((((..((((((((&))))))))..))))...))))...)))...)))))))))
5	F3P16_RS06170	-27.52	7.89505e-05	0.263612	160	198	-10	24	holin	(((((((((((.((((((((((((((((..((((&)))).)))))))......))))))))).)))))))))))
6	F3P16_RS02200	-24.09	8.1007e-05	0.262833	144	156	-32	-21	TRAP transporter large permease subunit	((.(((((((((&)))).))))).))
7	F3P16_RS14075	-24.34	0.000127892	0.249218	135	171	-25	12	hypothetical protein	((((((.(((..(((((.((.......((((((((((&)))))))))).......)).)))))..))).))))))
8	rpoC (F3P16_RS17255)	-8.91	0.000588467	0.206734	18	45	30	53	DNA-directed RNA polymerase subunit beta'	(((((((((.(((..(((((.(((&))).))))).))).))).....))))))
9	F3P16_RS11565	-22.73	0.000717638	0.201537	186	208	-163	-141	hypothetical protein	(((((((((.((((((.((.(((&))).)).)))))).)))))))))
10	F3P16_RS00900	-24.39	0.000937713	0.194647	40	71	-56	-26	PAS domain-containing hybrid sensor histidine kinase/response regulator	(((((.((((((((.(((((..((((.((((&))))))))..)))))...)))))))).)))))
11	gltB (F3P16_RS01500)	-12.32	0.00108523	0.190938	34	60	66	85	glutamate synthase large subunit	(.((((((..((((((((((&))))))).......)))..)))))).)
12	znuD (F3P16_RS02785)	-22.97	0.0012983	0.186439	153	180	-165	-137	zinc piracy TonB-dependent receptor ZnuD	((.((((.(((((.(((((((..((((((&))))))..))))).)).)))))))))))
13	F3P16_RS18050	-18.34	0.00144773	0.183732	152	186	-13	23	fatty acyl-AMP ligase	(((.(((.((.(((((((.(((.((((((.((((((&)))))))))))).))).))))))).)).))).)))
14	F3P16_RS13045	-11.8	0.00160646	0.181166	175	207	-1	33	RHS domain-containing protein	(((((.(((((.(......(((((((((((((((&))))))))...)))))))..))))))..)))))
15	F3P16_RS15595	-33.76	0.00172826	0.179375	94	132	-100	-62	DUF4951 domain-containing protein	((((.((((...((((((((((((.((((((.(((((((&))))))).))))))..))))))))))))..)))).))))
16	F3P16_RS18675	-19.47	0.00180222	0.178353	49	56	-45	-38	TerC family protein	(((.((((&)))).)))
17	glyQ (F3P16_RS01840)	-19.69	0.00187567	0.17738	166	197	-35	-4	glycine--tRNA ligase subunit alpha	(((((((((...(((...((((((((((..((&))..))))))))))...)))...)))))))))
18	F3P16_RS10175	-19.65	0.00190352	0.177022	148	181	-9	30	malate synthase G	(((((..((.((...(((.(((((....(((((((((((&)))))))))))....))))))))))))..)))))
19	F3P16_RS12035	-11.54	0.00198615	0.175992	144	168	30	53	RHS domain-containing protein	((((......(((.((((((((((&))))).))))).)))......))))
20	F3P16_RS12425	-19.42	0.00199504	0.175884	169	207	-31	5	sigma-54-dependent Fis family transcriptional regulator	((((.((((((.((.....(((((((((((((((((&)))))))))......))))))))...)).))))))))))
21	F3P16_RS14120	-20.93	0.00204864	0.175243	151	178	69	97	GTP-binding protein	(((.((((.(((.((((...((((.((((&)))).))))...)))).))).)))))))
22	F3P16_RS01970	-25.45	0.00236715	0.17177	92	125	-67	-37	NAD(P)H-binding protein	(((((((((((((((.(((.((((((((.((&)).)))))))).))).)))))))...))))))))
23	F3P16_RS18585	-21.74	0.00257558	0.169758	163	198	-29	11	alpha/beta hydrolase	((((....((.((((((((((((.....((((.(((((((&))))))).))))..)))))))))))).))...))))
24	F3P16_RS04355	-19.66	0.00267728	0.168839	154	190	-116	-82	IS3 family transposase	(((((.(((((((....((.(((.....(((((((&)))))))......))).))....)))))))..)))))
25	F3P16_RS09390	-19.03	0.00316053	0.164927	174	209	-23	17	AraC family transcriptional regulator	((((((.(...((((((...((((.((.(((((..(((((&))))).))))).))))))..))))))...)))))))
26	tauD (F3P16_RS10895)	-22.78	0.00335318	0.163544	3	29	-199	-172	taurine dioxygenase	(((((((((..(((((..((((((((((&))))))))))..))))).)))))))))
27	F3P16_RS19015	-20.28	0.00341902	0.16309	153	171	-13	10	hypothetical protein	(((.((((.....(((.((((((&)))))).)))..)))))))
28	rpoB (F3P16_RS17260)	-13.1	0.0035048	0.162513	153	170	-95	-80	DNA-directed RNA polymerase subunit beta	((((((((((((((((&))).))))).))))))))
29	leuA (F3P16_RS16325)	-14.77	0.00371769	0.161144	100	130	32	64	2-isopropylmalate synthase	((.((((...(((((.((((((((((..(((((&)))))))))))))))..)))))..)))).))
30	F3P16_RS16655	-18.44	0.00407977	0.158997	111	125	30	44	MBL fold metallo-hydrolase	(((((((((((((((&)))))))))))))))
31	F3P16_RS07270	-10.33	0.00452968	0.156597	86	113	75	97	translocation/assembly module TamB domain-containing protein	((((((((((((((((.((((((&)))))).))).))))))..))..)))))
32	F3P16_RS00930	-15.03	0.00454515	0.156519	88	125	36	74	GGDEF domain-containing protein	((((((....((((.((((((((..((((((((((((((&))))))).)))))))..)).))))))))))..))))))
33	kdpA (F3P16_RS07220)	-13.71	0.00477276	0.155404	167	197	-22	7	potassium-transporting ATPase subunit KdpA	(((((((((((.(((((..((((((.(((&))).)))).)))))))...)))).)))))))
34	F3P16_RS04105	-18.35	0.00496457	0.154508	196	216	-179	-158	hypothetical protein	(((((((((((((.((..((((&))))..)))))))))))))))
35	F3P16_RS05940	-8.24	0.00546179	0.152346	109	113	-130	-126	ABC transporter ATP-binding protein	(((((&)))))
36	F3P16_RS05470	-18.23	0.00553849	0.152032	183	206	77	98	fatty acid desaturase family protein	((((((((.(((((((((((((&)))))))))))))...))))))))
37	F3P16_RS14445	-20.42	0.00584362	0.150825	187	206	25	40	OmpA family protein	((((((((((((((((&)))))))))))....)))))
38	recJ (F3P16_RS00820)	-15.33	0.00653886	0.148309	133	156	-141	-119	single-stranded-DNA-specific exonuclease RecJ	((((((...(((((.(.((((((&)))))).).)))))....))))))
39	F3P16_RS09275	-19.35	0.00656345	0.148225	6	38	-8	23	hypothetical protein	(((.((((..(((..........((((((((&))))))))........)))......)))).)))
40	argH (F3P16_RS17395)	-11.53	0.00669375	0.147788	166	192	11	35	argininosuccinate lyase	(..((.((((....(((((((((((&)))))..))))))....)))).))..)
41	erpA (F3P16_RS00055)	-22.39	0.00723534	0.14606	146	175	-2	34	iron-sulfur cluster insertion protein ErpA	(((((...((...(((..((.....(((((((.(((&))).))))))).....))..))))))))))
42	F3P16_RS16050	-19.1	0.00724899	0.146018	153	186	29	64	iron-containing redox enzyme family protein	((((((((((.....(((.((((.(.(((.((((((&)))))).)))..).)))).)))..))))))))))
43	F3P16_RS04985	-11.87	0.00733477	0.145758	176	193	25	41	Hsp70 family protein	(((((.(((((.(((((&)))))..))))).)))))
44	msrB (F3P16_RS10780)	-17.77	0.00739708	0.145571	168	206	1	35	peptide-methionine (R)-S-oxide reductase MsrB	((((..((((.......((((((((((((((((((&)))))).....)))))).))))))....))))...))))
45	F3P16_RS16815	-16.54	0.00748931	0.145297	165	190	-76	-52	electron transfer flavoprotein-ubiquinone oxidoreductase	(((((((.....(((((.(((((((&))))))).)))))......)))))))
46	F3P16_RS13470	-24.74	0.00778767	0.144435	160	196	-163	-124	terminase family protein	(((((.....((((((((((((((...((((((.((((((&)))))).))).)))...)))))).)))))))))))))
47	F3P16_RS13330	-8.78	0.00832028	0.142981	183	200	-14	15	tape measure protein	((((((..........((((..(((.(((&))))))..))))))))))
48	F3P16_RS11550	-11.95	0.0083607	0.142874	142	169	-40	-8	LysR family transcriptional regulator	((((((((((.....(((((((.....((((((&))))))))))))).....))))))))))
49	edd (F3P16_RS16270)	-18.82	0.00876458	0.141841	45	68	-39	-7	phosphogluconate dehydratase	(((((((((((.......(((((...(((((((&)))))))))))).)))))))))))
50	F3P16_RS05140	-18.17	0.00898408	0.141301	89	113	75	100	NADP-dependent isocitrate dehydrogenase	((((((..((((((((((((((..((&))..)))).))))))))))))))))
51	F3P16_RS10455	-17.2	0.0090382	0.14117	23	56	-19	13	hypothetical protein	(((((...(((((((((....(((((.(((((&))))).))))).....)))))))))....)))))
52	F3P16_RS07510	-14.66	0.00921897	0.140738	109	123	81	95	Lrp/AsnC family transcriptional regulator	(((.(((((((((((&))))).)))))))))
53	ureC (F3P16_RS13710)	-14.81	0.00964838	0.139748	138	159	-13	17	urease subunit alpha	((((..(((((((((((....(((..((((&))))))))))))))))))))))
54	F3P16_RS12050	-15.09	0.00969589	0.139641	142	176	-120	-86	serine hydrolase	(((((...((((.(((......((((((.((((((&))))))....))))))....))).))))..)))))
55	F3P16_RS18895	-15.95	0.0105476	0.137818	164	186	74	96	hypothetical protein	(((((((((((...((((.((((&))))))))....)))))))))))
56	F3P16_RS07925	-17.25	0.0106046	0.137701	151	171	-85	-68	D-amino acid dehydrogenase	(((((((((((((.((((&)))).))))...)))))))))
57	F3P16_RS07670	-18.04	0.0107551	0.137397	101	121	78	99	serine hydrolase domain-containing protein	((((((((((((..((((((((&)))))))).))))))))))))
58	F3P16_RS14010	-21.96	0.0112129	0.136499	99	115	50	65	aldehyde dehydrogenase	(((((((((((.((((&)))).)))))).)))))
59	F3P16_RS11480	-19.42	0.0115341	0.135892	43	55	-37	-24	cytosine permease	(((((((((.((((&)))))))))))))
60	F3P16_RS08405	-19.35	0.0116367	0.135702	54	61	23	30	CTP synthase	((((((((&))))))))
61	F3P16_RS14140	-19.6	0.0116945	0.135596	179	194	3	21	choline transporter	(((((((((...(((((((&))))))))))))))))
62	repM (F3P16_RS18760)	-9.16	0.0117038	0.135579	75	97	-87	-63	replication initiation protein RepM	((.((((.(((.........(((((&))))).........)))))))))
63	dld (F3P16_RS18255)	-10.79	0.0117318	0.135528	111	118	-123	-115	D-lactate dehydrogenase	(((((.(((&))))))))
64	F3P16_RS01695	-21.04	0.0120996	0.134866	17	55	-7	31	hypothetical protein	((((((.(((((((.((((((.....((((..((((((&))))))....))))..))))))..)))))))..))))))
65	F3P16_RS00785	-19.31	0.0124284	0.134293	153	188	-35	1	TMEM165/GDT1 family protein	(((((..(((.(((((((.((((.........((((&)))).........)))).))))))).)))..)))))
66	pgaC (F3P16_RS14095)	-17.73	0.0125208	0.134135	165	193	-183	-146	poly-beta-1,6-N-acetyl-D-glucosamine synthase	((((((.......(((.(((..((((...(((((((((&))))))))).))))...))))))))))))
67	F3P16_RS08565	-19.13	0.0133407	0.132783	3	31	7	39	amidase	((((((((((.....(((((.....((.(((((&)))))..)).....)))))))))))))))
68	F3P16_RS04950	-22.73	0.0133759	0.132727	134	171	-19	10	tRNA-(ms[2]io[6]A)-hydroxylase	((((((((((((((((((..(((((((((&))))))))))))....)))))))).......)))))))
69	secA (F3P16_RS02930)	-18.19	0.0135939	0.132383	186	200	-158	-145	preprotein translocase subunit SecA	(((((((((.((((&))))..)))))))))
70	F3P16_RS18795	-16.76	0.0136195	0.132343	169	192	17	40	type II toxin-antitoxin system RelE/ParE family toxin	(((((((((((...(((..(((((&)))))..)))...)))))))))))
71	F3P16_RS17640	-17.49	0.0137287	0.132173	154	181	-15	11	long-chain-fatty-acid--CoA ligase	((((((.(((((((((((...(((((&))))).)))))...))))))..))))))
72	F3P16_RS12720	-17.19	0.0142263	0.131418	166	193	-26	8	NCS2 family permease	((.(((((((......((((..((((((((((((&)))))))))))).)))))))))))..))
73	F3P16_RS04555	-21.95	0.0144645	0.131067	156	193	-193	-154	tyrosine recombinase XerC	(((((....((((((((...((((((((.(((.(((((((&))))))).))))))))))).)))))))).....)))))
74	F3P16_RS08125	-12.95	0.0146413	0.13081	145	178	-26	4	GGDEF domain-containing protein	(((((..(((((.....(((((.(((((((&))))))).))))).......)))))....)))))
75	F3P16_RS09505	-17.91	0.0148324	0.130536	37	54	57	80	cytochrome ubiquinol oxidase subunit I	((((((.(((((((.....(((((&))))))))))))))))))
76	F3P16_RS14250	-17.31	0.0150014	0.130296	148	169	11	31	MFS transporter	(((((.((((((.((((((((&)))))))).))))))..)))))
77	F3P16_RS18020	-19.95	0.0153923	0.129754	165	197	60	85	alpha/beta fold hydrolase	(((.(((((((((((...((((((((&))))))))..........))))))))))).)))
78	glnA (F3P16_RS05745)	-16.81	0.0156793	0.129364	141	178	26	58	type I glutamate--ammonia ligase	(((((((...((...((((.(((((((((((((&))))))))..))))).))))......))...)))))))
79	sbmA (F3P16_RS03300)	-16.79	0.0159285	0.129033	54	66	81	93	peptide antibiotic transporter SbmA	(((((((((((((&)))))))))))))
80	F3P16_RS03125	-19.7	0.0162152	0.128658	145	178	-36	4	DUF488 domain-containing protein	((((((.((.((..(((.....(((((((((((..(((((&))))).)))))))))))....)))))))))))))
81	F3P16_RS11260	-13.76	0.0163416	0.128495	94	113	25	41	AMP-binding protein	(((((((((((..((((&))))..))))))))...)))
82	F3P16_RS17700	-18.22	0.0166054	0.128158	108	142	65	98	YgiQ family radical SAM protein	(((((.((.........((((((.(((.((((((&)))))).))).)))).)).........)).)))))
83	F3P16_RS14920	-18.04	0.0166054	0.128158	188	212	-133	-115	hypothetical protein	(((((((.(((((((((((&)))))))......)))).)))))))
84	F3P16_RS04500	-19.25	0.0170383	0.127619	167	195	-12	16	4-phosphoerythronate dehydrogenase	((((.((((((((.((((.((((.((((&)))).)))).)))).))).))))).))))
85	astE (F3P16_RS04300)	-20.46	0.0170383	0.127619	166	199	-114	-79	succinylglutamate desuccinylase	((((...(((((((((((.....((((((((..(((&))).))))))))....)))))))))))...))))
86	F3P16_RS09250	-19.81	0.0170383	0.127619	144	177	24	60	DUF4882 family protein	(.(((..((((...((((((((.((((((..((((((&))))))..)))))).))))))))))))..))).)
87	F3P16_RS17620	-17.04	0.0170839	0.127563	166	194	45	72	OprD family outer membrane porin	(((((((...(((..((((((((((.((&)))))).))))))....)))..)))))))
88	sstT (F3P16_RS10390)	-17.58	0.0172197	0.127397	93	131	-61	-26	serine/threonine transporter SstT	(((((((.....((((((((.((((((((((..(((&)))..)))))..))))).)))))))).....)))).)))
89	F3P16_RS07520	-14.25	0.0177803	0.126727	99	120	47	69	hypothetical protein	(((((((..(((.((((((.(((&))))))))).)))..)))))))
90	F3P16_RS18195	-18.33	0.0185002	0.125899	133	168	-148	-120	GNAT family N-acetyltransferase	((((((.(((((((((((..(((((((((&)))))))))...)))))))......)))).))))))
91	F3P16_RS16460	-12.28	0.0187646	0.125603	59	96	-85	-55	cation:proton antiporter	((((((((((((...((((..((((((((((&)))))))).))..)))).......))))))..))))))
92	F3P16_RS03835	-18.89	0.0191105	0.125223	154	191	-22	18	poly alpha-glucosyltransferase	(((((((((((((((.......(((((((((((...((((&)))).....)))))))))))))))))))...)))))))
93	F3P16_RS12605	-17.42	0.0193555	0.124958	15	45	3	41	hypothetical protein	(((((...((((..(((((.((....((((.(.((((((&))))))).)))))).))))).)))).)))))
94	F3P16_RS14380	-19.28	0.0193924	0.124919	93	123	-164	-139	PilT/PilU family type 4a pilus ATPase	((((((((((((((((((((.(((((&)))))..))).)))))).))))))))..)))
95	F3P16_RS04445	-17.46	0.0195265	0.124776	34	64	-128	-101	IS3 family transposase	(((.((((((..(((((((((..(((((&)))))..))))))))).....)))))).)))
96	F3P16_RS15005	-19.94	0.0195884	0.12471	68	105	-102	-67	NAD(P)/FAD-dependent oxidoreductase	((((((((...((((((.(((......(((.(((((&)))))..)))......)))..))))))...))))))))
97	glpK (F3P16_RS03970)	-16.85	0.0195948	0.124703	181	217	-31	7	glycerol kinase GlpK	((.((.(((((((....((((((.((..(((((.((((&))))))))).)).))))))......))))))))).))
98	F3P16_RS09585	-30.75	0.0196796	0.124614	20	54	36	65	EamA family transporter	(((((((((((.((.(((((((((((((((&)))))....)))))))))).)).)).)))))))))
99	F3P16_RS18115	-18.31	0.0197854	0.124502	168	195	-90	-64	amino acid permease	((..(((((((((((.(((.(((((((&))))))).)))..)))))))))))..))
100	F3P16_RS08945	-17.94	0.0197854	0.124502	22	39	-111	-93	DcaP family trimeric outer membrane transporter	((((((.(..(((((((((&)))))))))..)))))))
101	F3P16_RS18090	-20.77	0.0205663	0.1237	16	53	-13	27	AMP-binding protein	(((((((..(((..(((((((..((((....(((((.(((&))).)))))...))))))).))))..)))..)))))))
102	F3P16_RS02325	-18.56	0.020584	0.123682	82	114	25	56	lytic transglycosylase domain-containing protein	((((((((((((.(((((..(((((((.((((&)))).))))))).))).)).))))).)))))))
103	F3P16_RS18590	-21.67	0.0209777	0.12329	57	92	20	59	hypothetical protein	((((((((((((.....(((((((((((((((..(((.((&)))))..))))))))))))))).)).))))))))))
104	pgaB (F3P16_RS14100)	-17.39	0.0215358	0.122747	81	113	-8	31	poly-beta-1,6-N-acetyl-D-glucosamine N-deacetylase PgaB	(((..((((.(.......((((((.((((.(((((((((&)))))))))..)))).))))))).))))..)))
105	murJ (F3P16_RS18395)	-19.1	0.0217004	0.12259	153	187	-135	-98	murein biosynthesis integral membrane protein MurJ	(((((((((.(((.......(((((((((....(((((&))))).......))))))))))))..)))))))))
106	F3P16_RS07250	-18.3	0.0217564	0.122537	18	55	61	99	DUF2799 domain-containing protein	((.((.(((((.(((((((...(((((((((((((.(((&)).).))))))))..))))))))))))))))).)).))
107	F3P16_RS04400	-16.38	0.0221007	0.122213	176	204	-22	13	tyrosine-type recombinase/integrase	((((..((((((......((((((.((((.(((((&)))))))))))))))))))))....))))
108	F3P16_RS15215	-17.11	0.0223117	0.122017	110	125	-144	-128	hypothetical protein	(((.((((..(((((((&)))))))..)))))))
109	F3P16_RS01070	-22.49	0.0225602	0.121789	30	68	-124	-87	hypothetical protein	((((((((.(((.......(((((((((((...(((((&)))))..))).))))))))........))).))))))))
110	F3P16_RS14190	-18.66	0.023319	0.121109	182	206	76	97	YoaK family protein	((((..((((((((.(((.(((&)))))).))))))))......))))
111	wecB (F3P16_RS05085)	-22.6	0.0233394	0.121091	166	191	-160	-134	UDP-N-acetylglucosamine 2-epimerase (non-hydrolyzing)	((((.((((((((...(((((((((((&)))))))))))...))))))))))))
112	F3P16_RS14400	-18.7	0.0236246	0.120841	153	190	-39	-6	hypothetical protein	(((((....((((((((((((((.(((.((((((&)))))).))).))))........)))))))))))))))
113	F3P16_RS12010	-16.95	0.0236379	0.12083	16	41	30	58	hypothetical protein	(.(((((((...((((((((((.((((((&)))))).))))))))))))))))).)
114	lpxL (F3P16_RS16530)	-12.48	0.0237731	0.120713	162	195	-199	-162	LpxL/LpxP family Kdo(2)-lipid IV(A) lauroyl/palmitoleoyl acyltransferase	((((((..((((((.(..((.((((((...((((((((&)))))))))))))).)).)))))))...))))))
115	pdxA (F3P16_RS02470)	-18.67	0.024099	0.120433	120	146	-5	23	4-hydroxythreonine-4-phosphate dehydrogenase PdxA	(((...((((((((((.(((((((((((&))))))))))).))).))))))).)))
116	ribBA (F3P16_RS00460)	-14.76	0.0241468	0.120393	93	123	2	33	bifunctional 3,4-dihydroxy-2-butanone-4-phosphate synthase/GTP cyclohydrolase II	(((((((.(((((.(((.((((.(((((.(((&)))))))).)))).)))))))).)).)))))
117	F3P16_RS02880	-19.38	0.0241473	0.120392	160	186	10	37	DUF2804 domain-containing protein	((((((((((((((.((((...((((((&))))))))))))))...))))))))))
118	pilB (F3P16_RS17050)	-11.8	0.0247543	0.119883	165	194	-103	-66	type IV-A pilus assembly ATPase PilB	(((......(((.(((((.(((.....(((.(((((((&))))))).)))))).))))).)))...)))
119	F3P16_RS11425	-15.55	0.0248284	0.119822	94	125	-48	-18	putative 2-aminoethylphosphonate ABC transporter permease subunit	(.((((...((((((.(((((.(.(((((((&)).))))).).))))).))))))...)))).)
120	F3P16_RS10050	-20.6	0.0250687	0.119625	166	201	7	40	guanylate cyclase	((((((.(((..((((((((((((((...(((((&)))))...).))))))..))))))).))).))))))
121	F3P16_RS13215	-17.72	0.0264187	0.118553	168	199	71	100	hypothetical protein	((((.((.(((((.(((.(((((((.((((&))))....)))))))..))).)))))))))))
122	F3P16_RS03140	-11.97	0.026771	0.118283	38	54	-103	-86	proline--tRNA ligase	((((..(((.....((((&))))....)))..))))
123	F3P16_RS08765	-11.09	0.0274646	0.117762	83	113	-63	-36	LysR family transcriptional regulator	(((..(((..((((.(((((.(((((((&))).)))).)))))...))))..)))..)))
124	F3P16_RS10745	-21.35	0.0288647	0.116751	87	115	-175	-143	tautomerase family protein	((((((.....(((((.((((((((((.(((((&))))))))))..))))).)))))))))))
125	F3P16_RS00910	-12.07	0.0300941	0.115906	173	194	36	57	cation acetate symporter	((((((((.(((.....(((((&)))))......)))))))))))
126	F3P16_RS05750	-22.31	0.0304579	0.115662	160	196	-37	3	chorismate lyase	(((((((..(((((.((((..((((((...((((((((((&)))))).))))))))))...)))).))))))))))))
127	bauD (F3P16_RS05575)	-14.15	0.0308046	0.115433	194	205	-66	-55	ferric acinetobactin ABC transporter permease subunit BauD	((((((((((((&))))))))))))
128	F3P16_RS05970	-20.53	0.0311116	0.115233	169	193	16	41	hypothetical protein	(((.(((((.((((.(((((((((((&))))))))))))))).))))).)))
129	F3P16_RS12545	-20.47	0.0311116	0.115233	147	185	-127	-96	glutathione binding-like protein	((((((((..(((((((((((((((((.((((&)))).))).))))).....)))))).)))..))))))))
130	mpl (F3P16_RS18660)	-15.49	0.0317777	0.114805	173	194	78	96	UDP-N-acetylmuramate:L-alanyl-gamma-D-glutamyl-meso-diaminopimelate ligase	((((((((((((.((((((&))))))....))))))))))))
131	F3P16_RS05420	-19.66	0.0319559	0.114692	155	191	-29	6	EAL domain-containing protein	((((((((((((((((((..(((((((..((((((&)))))).))))))).)))))))..))))))..)))))
132	F3P16_RS07425	-17.23	0.0339935	0.113446	111	125	82	97	helix-turn-helix domain-containing protein	((((((((.(((((((&)))))))))))))))
133	F3P16_RS11250	-14.68	0.0342379	0.113302	157	192	17	52	DcaP family trimeric outer membrane transporter	(((((((((((..((((((((.((((((...(((((&)))))....)))))))))))))).))))).))))))
134	F3P16_RS03180	-17.5	0.0348298	0.112958	112	138	-72	-42	Hpt domain-containing protein	(((.((((((((....((.(((((((((.((&)).))))))))).)).)))))))))))
135	pstC (F3P16_RS05310)	-18.96	0.0348769	0.112931	166	203	-96	-59	phosphate ABC transporter permease subunit PstC	((((((..((((((....((((.((((...((((((((&))))..))))....))))))))....))))))))))))
136	F3P16_RS09825	-21.92	0.0365713	0.111979	144	179	17	54	CerR family C-terminal domain-containing protein	(((.(.((((((..(((...(((((..(((((((.(((&)))))))))))))))...)))..).))))).).)))
137	F3P16_RS01855	-21.77	0.0366277	0.111948	76	107	-20	17	TIGR03915 family putative DNA repair protein	((((((((((..(((((.(..(((....(((.(((((&))))))))))).).)))))..))))).)))))
138	F3P16_RS18410	-16.58	0.037646	0.111399	164	196	73	97	hypothetical protein	((((((((((.(((((((.((((((&)))))).).)))))).)))).......))))))
139	F3P16_RS04865	-14.29	0.0377492	0.111344	105	141	22	54	sulfate ABC transporter substrate-binding protein	(((((((((((((((((...((((.(((.((((&)))).)))..))))..))))..)))))))..))))))
140	F3P16_RS07745	-9.34	0.0377554	0.111341	100	126	-199	-168	PepSY-associated TM helix domain-containing protein	(((((.(((..(.(((((...(((((.(((.(&).))))))))))))).)..))))))))
141	F3P16_RS16950	-16.02	0.0378511	0.11129	86	123	-40	-3	AarF/UbiB family protein	(((.(((((.((.((...((((((((..(((..(((((&)))))....)))..))))))))...)).))))))))))
142	F3P16_RS11720	-13.47	0.0379831	0.111221	46	72	-25	-5	dihydrodipicolinate synthase family protein	((((((((((..(((((((((&))))))))......)..))))))))))
143	pheS (F3P16_RS15690)	-17.77	0.0381238	0.111147	96	130	30	62	phenylalanine--tRNA ligase subunit alpha	(((((((((((...((((...((((((((((((&))))))))))))....))))...)))))))).)))
144	F3P16_RS03780	-10.66	0.0384212	0.110991	147	179	-73	-43	Ig-like domain-containing protein	(((((((....(((((.((((...(((((((&)))))))...)))).)))))......)))))))
145	katG (F3P16_RS16650)	-12.79	0.0388714	0.110759	108	141	58	88	catalase/peroxidase HPI	(((((((((.((((.(((((((((..(((((&))))).))))))))).))))....))))).))))
146	ampD (F3P16_RS18400)	-19.81	0.0388751	0.110757	180	218	21	58	1,6-anhydro-N-acetylmuramyl-L-alanine amidase AmpD	(((((((...(((((....((.((((((((((..((((&))))..))....)))))))).)))))))....)))))))
147	rseP (F3P16_RS08000)	-17.79	0.0404414	0.109968	2	36	-109	-83	RIP metalloprotease RseP	((((((..(((((....((((((((((&)))))).........))))...)))))..))))))
148	F3P16_RS15325	-19.66	0.0408967	0.109745	155	179	-131	-104	LysR substrate-binding domain-containing protein	((((((.....(((((((((.((.((((&)))).)).)))))))))..))))))
149	rlmD (F3P16_RS15805)	-18.18	0.0413969	0.109503	106	140	-119	-83	23S rRNA (uracil(1939)-C(5))-methyltransferase RlmD	(((((((.((((......((((..(((.(((((((((&)))))))))..))))))).....)))).)))))))
150	lpdA (F3P16_RS09630)	-18.56	0.0413969	0.109503	166	204	-82	-53	dihydrolipoyl dehydrogenase	(((......((((((((((((.((((.(((&))))))).)))))))...........))))).....)))
151	F3P16_RS12810	-10.19	0.0414341	0.109485	176	193	73	90	arylsulfatase	((((((..(((((.((((&)))).)))))..))))))
152	F3P16_RS17915	-10.55	0.0414341	0.109485	176	194	-4	25	NAD-dependent malic enzyme	(((((......(((((...(((((.((((&)))))))))))))))))))
153	F3P16_RS05670	-19.04	0.0416599	0.109377	143	180	49	87	DUF3015 family protein	(..((((((((.(......(((((((......(((((((&)))))))......)))))))....).))))).)))..)
154	F3P16_RS17520	-19.34	0.0420415	0.109196	91	121	-187	-156	S41 family peptidase	(((.(((((((.......(((.((((((((((&)))))))))).))).......))))))))))
155	F3P16_RS14585	-17.83	0.0421595	0.10914	99	134	7	43	NAD-dependent succinate-semialdehyde dehydrogenase	((((.((...((((((..(((.((((((..(((((((&))).)))).....)))))).))))))))).))))))
156	F3P16_RS12665	-18.34	0.0421595	0.10914	188	214	13	43	adenylosuccinate synthase	(((((((....((((.......(((((((((&))))))))).....))))..)))))))
157	aspT (F3P16_RS06805)	-10.57	0.0434267	0.108551	181	208	7	41	aspartate-alanine antiporter	((((((((..((((.(.......((((((..((((&))))..))).))))))))..))))))))
158	F3P16_RS04645	-18.78	0.0441089	0.108242	167	194	-140	-112	DNA internalization-related competence protein ComEC/Rec2	((((((((((((((....((.(((((.((&)).))))).))...))))))))))))))
159	F3P16_RS05945	-16.41	0.0441918	0.108205	57	74	-53	-35	tyrosine-type recombinase/integrase	((((..((((.((((((((&))))))))))))..))))
160	proC (F3P16_RS15640)	-22.81	0.0442785	0.108166	150	160	-13	-1	pyrroline-5-carboxylate reductase	((((..(((((((&)))))))))))
161	F3P16_RS08990	-12.09	0.045067	0.107816	167	182	-14	7	LysR family transcriptional regulator	(((((((((.....(((((((&))))))))))))))))
162	cysN (F3P16_RS13775)	-13.86	0.0454011	0.107669	164	194	-118	-89	sulfate adenylyltransferase subunit CysN	(((((((.((((.(((..(((.(((.((((&)))).))).)))..)))..)))).)))))))
163	F3P16_RS05300	-17.23	0.0454222	0.10766	174	201	68	96	amino acid permease	((((((((((((.((((.(((((..((((&)))).)))))..))))))))))))))))
164	hpxO (F3P16_RS00630)	-17.91	0.0462526	0.107301	11	39	2	30	FAD-dependent urate hydroxylase HpxO	(((.((.(((.((((.(.(((((((.(((&))).))))))).).)))).))).)).)))
165	F3P16_RS02180	-18.23	0.0462553	0.1073	166	175	-103	-94	succinate dehydrogenase assembly factor 2	((((((((((&))))))))))
166	F3P16_RS07440	-11.39	0.0468747	0.107037	160	174	-176	-159	AAA family ATPase	((((((...(((((((((&)))))))))))))))
167	F3P16_RS06420	-18.72	0.0477152	0.106685	111	145	-16	21	DUF423 domain-containing protein	(((((((......(((((.((.(((((((.(((((((&))))))).))))))).)))))))....)).)))))
168	F3P16_RS14225	-16.94	0.0488293	0.106229	15	51	-75	-39	TonB-dependent receptor	(((..((((((((.....(((((..(((....(((((&)))))...)))....)))))......)))))))))))
169	smpB (F3P16_RS14640)	-19.69	0.0490134	0.106155	167	193	10	38	SsrA-binding protein SmpB	(((((((.....(((((((...(((((((&)))))))..)))))))....)))))))
170	F3P16_RS01145	-18.41	0.0494786	0.105968	89	113	-84	-61	potassium transporter Kup	(((..((((((((((..(((((((&))))))).....)))))))))))))
171	F3P16_RS16480	-18.54	0.0494786	0.105968	168	203	-75	-44	ATP-dependent helicase	((((..((.(.(((((((((((.(((((((((&))))))))).....))))))).)))).)))..))))
172	F3P16_RS18640	-19.65	0.0499268	0.10579	152	172	24	36	5-(carboxyamino)imidazole ribonucleotide synthase	(((((((((((((&))))))........)))))))

[truncated: 9 more sheets: sRNA29, sRNA32, sRNA33, sRNA34, sRNA35, sRNA36, sRNA38, sRNA39, sRNA40]
